# Supplementary material for: Measurement invariance of the moral vitalism scale across 28 cultural groups
Source: PLoS One. 2020 Jun 9;15(6):e0233989. doi: 10.1371/journal.pone.0233989 (PMC7282638; doi:10.1371/journal.pone.0233989)
Supplement: S1 File — (ZIP) [file pone.0233989.s001.zip]

Archive with 7 entries (7 files):
- MoralVitalism.csv
- __MACOSX/._MoralVitalism.csv
- MplusOutputs.zip
- QuestionnaireTranslations.docx
- __MACOSX/._QuestionnaireTranslations.docx
- R_code.R
- __MACOSX/._R_code.R
