# Supplementary material for: Measurement invariance of the moral vitalism scale across 28 cultural groups
Source: PLoS One. 2020 Jun 9;15(6):e0233989. doi: 10.1371/journal.pone.0233989 (PMC7282638; doi:10.1371/journal.pone.0233989)
Supplement: S1 File — (ZIP) [file pone.0233989.s001.zip › MoralVitalism.csv]

Nation	nationnumeric	Gender	Age	B1	B2	B3	B4	B5	B6	B7	B8
Brazil	4	1	23	3	4	1	6	3	6	6	5
China	5	0	20	5	2	2	4	4	2	5	2
Germany	9	0	23	2	2	2	5	2	4	5	2
Greece	10	1	19	4	2	4	6	5	4	4	4
Indonesia	12	1	21	3	2	2	5	4	5	6	3
Japan	28	0	19	6	4	5	2	4	5	6	3
Mexico	14	0	23	6	5	5	3	6	3	2	4
Poland	16	1	23	5	4	5	1	4	5	5	3
Portugal	17	1	19	5	3	3	4	4	4	2	3
Finland	7	0	23	2	1	1	4	5	3	4	4
Switzerland	21	1	19	NA	3	4	2	5	3	2	5
Taiwan	22	1	18	6	3	4	6	1	6	6	6
Turkey	23	0	20	5	4	5	2	5	2	3	5
USA	25	0	18	2	2	2	6	3	6	6	1
Venezuela	26	0	32	5	1	2	4	5	2	6	3
Norway	27	1	19	6	4	6	6	6	3	2	3
Australia	1	1	17	4	3	4	5	4	5	4	3
Brazil	4	1	25	1	1	2	6	2	5	4	1
China	5	1	22	5	5	5	5	5	5	5	4
Cyprus	6	1	22	1	3	3	1	1	2	1	3
France	8	1	21	3	6	5	6	6	3	3	5
Germany	9	1	21	5	3	4	5	3	4	3	4
Greece	10	1	22	1	1	1	6	1	1	1	1
Indonesia	12	1	18	5	4	5	2	5	5	6	5
Japan	28	0	20	6	5	6	6	5	4	4	2
Mexico	14	1	21	6	6	6	6	6	1	3	1
Poland	16	0	23	4	3	3	5	5	5	4	3
Portugal	17	0	20	4	2	3	5	5	2	4	4
Russia	18	1	20	4	4	5	6	6	5	4	2
Finland	7	1	25	1	1	1	5	3	5	5	1
Taiwan	22	0	20	2	2	2	5	2	6	6	4
Turkey	23	1	21	5	5	5	5	5	5	5	5
UK	24	1	20	6	5	5	5	5	3	4	3
USA	25	0	20	1	1	5	6	4	4	5	2
Venezuela	26	0	29	5	6	5	6	1	1	5	6
Australia	1	1	18	1	1	4	5	3	1	5	5
Brazil	4	1	18	6	4	4	5	6	6	2	5
China	5	1	20	6	6	6	1	4	6	3	4
Cyprus	6	0	28	3	3	3	6	6	1	1	6
France	8	1	24	4	3	5	5	4	5	4	4
Germany	9	1	27	1	1	1	2	1	5	3	1
Greece	10	1	20	6	2	3	6	6	6	2	6
USA	25	0	19	6	6	6	4	6	1	1	6
Indonesia	12	1	19	5	2	4	5	6	5	5	4
Japan	28	0	20	6	4	5	6	4	5	5	3
Mexico	14	1	33	4	6	6	6	6	5	5	6
Norway	27	0	20	3	3	2	4	5	3	5	3
Poland	16	0	22	4	4	5	1	6	6	6	6
Portugal	17	0	20	1	1	1	6	5	5	6	1
Russia	18	1	20	1	2	1	2	6	6	6	3
Finland	7	0	21	1	1	1	6	3	5	6	2
Taiwan	22	1	19	5	4	6	6	4	2	2	5
Turkey	23	1	19	6	6	6	5	6	6	6	4
UK	24	1	22	5	2	5	6	4	3	4	2
Venezuela	26	1	17	4	4	4	6	6	5	2	2
Australia	1	0	18	1	1	1	5	1	5	4	4
Brazil	4	1	21	5	1	1	6	1	2	1	6
China	5	1	20	5	5	5	5	5	5	5	5
Cyprus	6	1	19	5	5	6	3	5	5	6	6
France	8	0	20	2	2	2	2	2	2	3	3
Germany	9	1	20	4	3	4	5	2	5	3	6
Greece	10	1	21	2	1	3	6	5	6	5	6
Indonesia	12	1	18	5	5	5	4	6	3	3	5
Japan	28	0	21	4	3	4	2	6	1	6	6
Mexico	14	1	21	6	6	6	5	6	4	2	4
Norway	27	0	21	1	1	4	6	2	4	4	4
Poland	16	1	23	4	4	5	5	5	4	5	5
Portugal	17	1	20	5	4	4	5	5	4	5	5
Russia	18	1	20	4	4	2	6	6	6	5	6
Finland	7	1	33	1	1	1	1	5	1	1	5
Taiwan	22	0	18	2	1	1	6	2	6	6	6
Turkey	23	1	18	6	4	5	6	6	3	6	5
Venezuela	26	0	20	4	1	1	6	6	4	5	4
USA	25	1	18	6	6	6	1	6	1	1	1
USA	25	1	18	6	6	5	3	5	1	1	5
Australia	1	0	20	5	5	5	6	5	4	4	5
Brazil	4	1	21	6	5	6	4	6	5	6	6
China	5	1	19	6	4	5	2	5	6	4	5
Cyprus	6	1	19	5	5	6	4	5	4	4	5
France	8	1	21	4	2	2	6	1	5	5	1
Germany	9	1	20	2	1	1	5	3	6	6	4
Greece	10	1	22	4	3	4	5	4	5	5	4
Indonesia	12	1	20	6	1	5	1	5	5	6	4
Japan	28	1	21	6	2	6	6	6	2	2	5
Mexico	14	1	18	1	5	5	6	6	1	4	6
Poland	16	0	23	2	2	2	5	6	6	6	4
Portugal	17	1	22	6	4	4	6	6	1	2	6
Russia	18	1	21	5	3	2	5	5	2	2	4
Finland	7	1	26	1	1	3	6	4	5	5	4
Taiwan	22	0	19	4	3	5	5	5	6	6	6
Turkey	23	1	19	6	6	6	5	6	6	6	6
UK	24	1	21	5	5	5	5	5	4	3	2
Venezuela	26	0	18	2	1	1	3	3	6	6	3
USA	25	1	18	6	2	3	5	5	6	4	4
Brazil	4	1	24	6	6	6	6	6	6	6	6
China	5	1	18	4	4	4	4	4	5	5	5
Cyprus	6	1	21	5	4	4	3	4	5	5	6
France	8	1	27	5	2	2	5	3	4	4	3
Germany	9	1	21	2	1	1	4	1	6	6	1
Greece	10	NA	22	1	1	1	6	1	1	1	1
Indonesia	12	1	24	5	3	4	1	3	2	1	3
Japan	28	1	19	6	5	6	4	6	4	2	5
Mexico	14	0	29	6	4	6	6	3	4	5	1
Norway	27	1	19	NA	NA	5	NA	NA	2	NA	NA
Poland	16	0	25	3	2	1	4	4	6	5	4
Portugal	17	1	20	6	4	4	4	6	5	4	5
Russia	18	1	20	4	3	3	6	4	6	6	3
Finland	7	0	19	1	1	2	5	6	5	5	4
Taiwan	22	0	18	4	4	5	3	4	3	5	4
Turkey	23	1	21	5	6	5	5	6	4	6	6
UK	24	0	19	3	1	2	6	4	5	5	3
Venezuela	26	1	17	6	4	4	4	4	4	5	6
Brazil	4	1	24	6	4	4	6	5	6	6	4
China	5	1	19	6	2	3	5	5	6	2	6
Cyprus	6	1	22	5	5	5	2	6	2	5	5
France	8	1	23	1	1	1	5	NA	5	4	5
Germany	9	0	19	4	2	2	5	6	4	2	5
Greece	10	1	21	2	2	4	6	4	6	6	4
USA	25	1	18	6	4	4	4	5	3	1	4
Indonesia	12	1	20	4	3	4	4	5	5	5	4
Japan	28	0	19	6	1	6	2	5	5	6	6
Mexico	14	1	20	1	4	5	6	5	4	3	3
Norway	27	0	19	2	1	1	6	6	5	5	4
Poland	16	1	23	2	2	2	5	6	6	6	4
Portugal	17	1	20	2	2	2	5	3	6	4	3
Russia	18	1	20	4	3	3	5	4	4	5	5
Finland	7	1	32	6	3	5	2	6	1	1	5
Taiwan	22	0	19	4	4	5	4	4	6	4	4
Turkey	23	1	19	5	5	5	2	5	4	2	4
UK	24	1	19	3	3	4	4	3	4	5	4
Venezuela	26	0	18	1	1	1	6	2	6	6	1
Brazil	4	1	20	1	1	1	6	2	3	5	2
China	5	1	18	5	5	4	2	4	5	4	4
Cyprus	6	1	20	5	4	4	4	5	6	5	4
France	8	1	20	2	6	6	5	6	6	1	3
Germany	9	1	20	2	1	1	5	3	4	3	5
Greece	10	1	22	4	3	3	4	3	3	4	3
Indonesia	12	1	19	6	5	5	5	5	6	6	5
Japan	28	0	21	5	5	5	5	5	NA	4	3
Mexico	14	1	27	4	4	5	5	6	6	5	5
Norway	27	0	21	1	1	1	4	5	5	4	5
Poland	16	1	23	5	3	5	2	5	3	3	5
Portugal	17	0	20	4	1	1	6	6	6	6	6
Russia	18	1	21	4	2	2	6	5	5	5	4
Finland	7	1	26	1	1	2	6	4	2	2	4
Taiwan	22	1	18	6	2	6	5	6	6	1	1
Turkey	23	1	19	6	4	4	1	6	6	4	5
UK	24	1	19	4	3	4	5	5	5	5	4
Venezuela	26	1	19	5	2	4	2	4	4	5	5
USA	25	1	18	5	5	5	4	5	4	3	4
USA	25	0	19	5	3	3	4	5	2	2	5
Brazil	4	1	19	5	4	4	3	4	4	2	4
China	5	1	20	5	5	5	4	5	6	6	6
Cyprus	6	1	23	1	1	6	6	6	4	4	5
France	8	0	21	1	1	1	3	1	2	5	4
Germany	9	0	24	2	1	1	6	2	6	6	1
Greece	10	1	20	6	5	4	4	5	2	2	4
Indonesia	12	0	19	6	3	5	5	5	6	6	3
Japan	28	0	19	4	5	5	5	3	5	6	6
Mexico	14	1	44	5	4	6	6	6	6	6	6
Norway	27	0	20	1	1	1	6	6	5	5	5
Poland	16	0	24	4	2	4	1	5	1	3	3
Portugal	17	1	20	2	2	2	5	5	2	3	5
Russia	18	0	20	2	1	4	6	2	4	1	1
Finland	7	0	26	1	1	1	6	1	4	6	1
Taiwan	22	0	NA	4	4	4	4	5	5	5	3
Turkey	23	0	20	6	6	5	1	6	5	1	6
UK	24	1	19	5	3	4	3	5	2	2	3
Venezuela	26	0	17	2	2	2	6	3	6	6	2
Brazil	4	1	25	5	3	4	5	5	5	5	5
China	5	1	20	6	6	6	2	6	4	1	4
Cyprus	6	0	24	2	2	5	5	5	2	2	2
France	8	0	21	6	5	5	2	6	1	1	6
Germany	9	1	20	3	2	2	5	4	4	4	4
Greece	10	1	35	2	2	3	6	3	5	5	4
USA	25	0	19	6	5	6	1	5	1	1	5
Indonesia	12	1	18	5	5	5	6	6	5	5	6
Japan	28	0	19	5	3	3	5	3	4	4	4
Mexico	14	1	24	5	6	3	4	6	5	3	4
Norway	27	0	20	1	1	1	6	4	6	6	6
Poland	16	0	23	6	3	6	1	6	6	6	1
Russia	18	1	20	6	6	5	6	5	3	5	1
Finland	7	1	26	1	1	1	6	4	5	6	6
Taiwan	22	0	18	6	6	6	5	6	1	1	3
Turkey	23	0	21	6	6	6	3	6	6	2	5
UK	24	1	20	2	2	2	4	3	6	5	2
Venezuela	26	1	19	3	4	3	3	4	3	4	3
UK	24	1	31	6	6	5	5	5	2	2	4
Australia	1	1	18	2	1	1	6	1	6	6	1
Brazil	4	1	22	2	1	1	5	2	6	6	6
China	5	1	21	5	5	5	4	6	6	6	6
Cyprus	6	1	40	6	6	6	4	6	6	6	6
France	8	0	19	4	4	5	1	5	2	1	4
Germany	9	1	19	2	1	2	5	6	4	3	5
Greece	10	1	19	3	3	3	4	5	2	1	4
Indonesia	12	0	19	6	6	6	6	5	6	2	5
USA	25	1	19	2	1	2	NA	5	1	2	6
Japan	28	0	19	2	2	6	6	4	3	6	2
Mexico	14	1	35	6	1	1	3	4	2	1	1
Norway	27	1	21	2	2	5	5	5	4	3	1
Poland	16	1	25	3	3	4	5	6	5	5	5
Portugal	17	1	20	3	2	2	4	6	1	1	3
Russia	18	1	19	5	4	3	4	4	4	5	4
Finland	7	1	21	2	1	2	6	6	4	3	3
Taiwan	22	0	18	6	4	4	3	6	4	2	2
Turkey	23	1	21	4	4	5	6	4	4	5	4
Venezuela	26	1	18	4	4	5	5	5	5	4	3
Australia	1	1	18	5	3	4	6	6	2	3	3
Brazil	4	0	24	6	1	3	6	6	3	1	3
China	5	1	19	6	4	4	5	5	6	6	6
Cyprus	6	0	26	6	5	5	3	6	6	1	3
France	8	0	25	5	3.5	4	1	5	1	1	3
Germany	9	1	21	1	1	1	3	1	5	2	3
Greece	10	1	21	6	6	6	6	6	3	4	6
Indonesia	12	1	19	4	4	5	4	5	4	4	4
Japan	28	0	18	5	2	6	5	4	6	4	6
Mexico	14	1	22	6	4	3	1	4	4	3	5
Norway	27	1	20	1	1	1	6	1	NA	6	1
Poland	16	1	24	4	4	5	5	5	5	5	4
Portugal	17	1	21	4	3	3	3	4	3	3	3
Russia	18	1	20	1	1	1	4	1	4	5	1
Finland	7	1	51	1	1	1	6	3	3	3	2
Taiwan	22	1	18	4	4	4	4	4	5	3	4
Turkey	23	1	19	6	6	6	6	6	6	5	1
UK	24	1	19	4	4	3	2	3	1	1	1
Venezuela	26	1	19	1	4	4	6	6	6	6	4
USA	25	1	18	5	3	4	1	5	2	3	4
USA	25	0	19	4	2	5	3	3	4	2	4
Australia	1	1	18	5	3	4	4	4	5	4	4
Brazil	4	0	20	6	6	6	4	5	5	6	3
China	5	1	18	6	6	5	6	6	5	5	5
Cyprus	6	0	23	4	5	5	3	6	6	5	5
France	8	0	19	6	6	5	1	3	6	5	6
Germany	9	0	30	1	1	1	6	1	3	6	3
Greece	10	1	24	5	3	1	2	4	1	5	5
Indonesia	12	1	19	5	4	5	3	5	3	2	5
Japan	28	0	19	6	5	5	4	4	3	5	5
Mexico	14	0	19	6	2	4	4	4	4	4	4
Norway	27	0	21	4	4	5	4	4	2	4	4
Poland	16	0	23	4	5	5	2	5	5	4	4
Portugal	17	1	20	3	1	1	4	3	4	4	3
Russia	18	0	20	1	1	1	6	1	6	6	1
Finland	7	1	26	1	1	1	6	4	5	2	4
Taiwan	22	0	18	5	5	5	5	5	5	6	5
Turkey	23	1	19	6	5	5	5	6	5	3	4
UK	24	1	21	5	4	5	3	5	4	2	3
Venezuela	26	1	19	5	5	5	5	5	5	5	5
USA	25	1	18	6	6	6	6	6	5	4	6
Australia	1	1	24	5	3	4	6	4	6	6	2
Brazil	4	0	27	3	1	5	5	4	5	2	3
China	5	1	20	5	5	4	5	4	5	4	5
Cyprus	6	1	19	5	5	5	6	6	5	6	5
France	8	0	19	4	3	3	6	4	6	6	1
Germany	9	1	27	3	1	1	4	4	4	5	4
Greece	10	1	24	4	5	4	3	5	5	5	5
Indonesia	12	1	19	6	2	5	4	5	2	5	4
Japan	28	0	29	5	2	5	6	4	5	5	3
Mexico	14	0	25	6	1	4	1	6	4	1	6
Norway	27	1	19	1	1	2	6	2	3	2	1
Poland	16	0	23	1	1	1	5	4	6	5	1
Portugal	17	1	20	4	2	4	6	6	1	2	4
Russia	18	0	21	1	1	1	6	4	5	6	1
Finland	7	1	41	6	2	3	1	1	1	1	3
Taiwan	22	0	18	6	6	2	6	4	6	6	6
Turkey	23	1	20	6	5	6	4	6	5	4	4
UK	24	1	18	3	3	4	4	4	3	3	4
Venezuela	26	1	19	6	3	5	5	4	5	4	4
USA	25	1	20	6	4	4	3	5	1	2	6
Brazil	4	0	24	2	1	2	5	2	6	4	3
China	5	1	22	5	5	6	5	5	2	4	5
Cyprus	6	1	23	3	2	4	5	5	5	4	4
France	8	0	18	3	3	3	5	3	4	5	4
Germany	9	0	21	2	1	3	2	1	5	4	1
Greece	10	1	20	4	4	5	4	6	6	6	6
Indonesia	12	1	20	5	4	5	5	5	3	3	2
Japan	28	0	19	5	5	4	4	6	3	3	3
Mexico	14	1	22	5	6	6	6	4	6	5	3
Norway	27	0	25	4	3	4	5	5	5	5	4
Poland	16	0	22	1	1	3	3	6	5	6	1
Portugal	17	1	20	5	3	3	6	6	3	4	5
Russia	18	0	21	2	2	3	4	4	4	4	2
Finland	7	1	21	2	1	3	6	4	6	6	3
Taiwan	22	0	19	4	6	6	6	6	5	5	4
Turkey	23	0	21	5	6	4	3	5	1	1	3
Venezuela	26	0	11	1	1	1	6	6	6	6	1
USA	25	1	18	6	4	5	1	6	1	1	3
Brazil	4	0	25	6	4	4	1	3	5	5	2
China	5	0	20	5	5	4	5	6	5	3	5
Cyprus	6	1	20	6	5	6	4	6	6	5	5
France	8	0	20	5	6	6	1	5	1	4	6
Germany	9	1	24	3	3	3	3	4	4	3	4
Greece	10	1	22	3	2	1	5	2	3	6	4
Indonesia	12	1	18	5	5	5	5	5	6	6	5
Japan	28	0	20	4	4	5	6	4	3	4	4
Mexico	14	0	40	5	6	3	4	2	5	5	1
Norway	27	1	20	6	5	5	NA	1	1	1	1
Poland	16	0	23	5	5	5	4	5	5	4	4
Portugal	17	1	21	6	2	4	5	5	3	4	5
Russia	18	1	19	5	5	5	4	5	4	4	3
Finland	7	1	20	6	1	3	5	6	1	1	6
Taiwan	22	0	18	3	5	5	4	5	6	5	6
Turkey	23	1	35	2	2	4	5	6	6	6	4
UK	24	1	19	5	1	6	5	5	4	3	3
Venezuela	26	1	19	4	1	4	5	4	6	4	4
USA	25	1	21	3	3	4	4	5	3	5	2
Australia	1	1	30	4	2	4	4	2	6	5	1
Brazil	4	0	21	1	1	1	4	5	6	4	1
China	5	1	22	5	3	4	4	5	5	4	4
Cyprus	6	1	18	4	5	4	4	6	5	6	4
France	8	0	21	5	4	4	5	5	5	3	5
Germany	9	0	23	5	2	4	5	4	3	3	3
Greece	10	1	36	6	3	3	6	4	6	4	6
Indonesia	12	1	18	5	5	5	5	6	6	5	5
Japan	28	0	19	5	4	5	6	6	6	6	6
Mexico	14	1	35	1	1	2	2	6	2	2	2
Norway	27	1	22	4	2	4	3	4	5	5	4
Poland	16	0	23	6	6	6	1	6	1	6	1
Portugal	17	1	21	1	1	1	6	2	6	4	2
Russia	18	1	20	4	2	3	5	4	5	5	1
Finland	7	1	54	1	1	1	6	6	6	6	6
Taiwan	22	0	19	1	4	4	6	6	6	6	4
Turkey	23	1	20	5	2	4	6	6	6	6	5
Venezuela	26	1	19	3	6	6	5	6	6	6	4
Brazil	4	0	22	2	2	2	6	3	6	1	2
China	5	1	18	5	4	5	5	5	2	3	5
Cyprus	6	0	19	4	4	6	6	6	1	5	1
France	8	1	22	2	1	1	4	6	1	2	2
Germany	9	1	40	3	1	1	5	5	5	5	5
Greece	10	1	23	5	5	6	1	6	4	3	5
Indonesia	12	0	18	5	5	5	4	5	5	5	5
Japan	28	0	19	4	3	4	2	4	4	4	5
Mexico	14	1	30	6	4	3	2	6	6	6	1
Norway	27	1	21	4	2	6	6	6	5	4	5
Poland	16	0	27	4	4	5	2	5	3	3	3
Portugal	17	1	20	4	1	2	6	6	2	2	1
Russia	18	1	20	5	5	4	6	6	6	6	3
Finland	7	0	28	1	1	1	6	5	2	2	1
Taiwan	22	0	18	5	4	4	5	4	4	4	4
Turkey	23	1	19	4	3	2	6	6	6	6	2
Venezuela	26	0	22	4	4	4	6	6	4	2	1
USA	25	1	19	6	6	6	5	6	1	1	5
Taiwan	22	1	18	5	4	3	6	3	6	6	6
USA	25	1	18	5	3	4	6	5	2	3	5
Brazil	4	0	21	5	5	4	3	5	4	2	2
China	5	1	19	5	4	5	5	4	6	6	6
Cyprus	6	1	20	3	4	2	5	5	1	2	4
France	8	1	18	2	2	1	1	1	6	3	1
Germany	9	1	20	2	1	3	6	2	6	6	3
Greece	10	1	25	2	2	1	4	4	1	4	6
Indonesia	12	1	19	6	6	2	5	5	6	6	5
Japan	28	0	18	6	1	6	3	6	6	6	6
Mexico	14	1	25	4	3	6	6	6	2	2	5
Norway	27	0	20	2	1	1	5	5	1	3	3
Poland	16	1	23	1	1	1	6	5	5	6	2
Portugal	17	1	21	3	2	2	6	5	2	6	4
Russia	18	1	20	1	1	1	4	1	6	6	1
Finland	7	1	29	2	3	3	5	6	2	3	3
Turkey	23	0	19	3	2	2	1	6	6	6	6
UK	24	1	19	5	6	6	5	6	6	4	6
Venezuela	26	0	39	4	2	2	6	6	5	5	3
USA	25	0	19	6	6	6	3	6	2	1	5
Brazil	4	0	19	3	2	4	5	5	6	6	1
China	5	1	21	5	5	6	6	6	6	5	5
Cyprus	6	0	20	4	2	3	5	6	2	3	5
France	8	1	23	2	1	6	6	5	3	6	1
Germany	9	1	20	1	1	2	5	2	3	4	3
Greece	10	0	20	4	3	1	6	1	6	6	4
Indonesia	12	1	19	6	6	3	5	6	5	5	6
Japan	28	0	19	5	2	6	6	4	5	5	4
Mexico	14	1	21	5	6	5	6	6	5	4	6
Norway	27	0	25	6	3	3	3	3	1	1	5
Poland	16	1	23	3	3	4	2	5	3	5	4
Portugal	17	1	22	3	3	4	6	6	6	6	6
Russia	18	1	21	6	3	4	6	6	6	6	3
Finland	7	1	25	1	1	1	6	1	6	6	1
Taiwan	22	0	21	6	6	6	6	6	2	1	6
Turkey	23	1	22	5	5	5	1	6	6	5	6
UK	24	1	19	5	3	5	5	6	3	4	5
Venezuela	26	0	21	5	4	3	4	6	4	6	1
Taiwan	22	1	19	3	2	4	6	4	6	6	6
Brazil	4	1	24	5	4	4	1	6	4	6	3
China	5	1	21	6	4	4	4	5	6	5	5
Cyprus	6	1	19	6	6	6	5	6	6	2	6
France	8	1	18	3	5	5	6	6	4	2	1
Germany	9	1	22	2	2	3	5	2	5	4	3
Greece	10	0	24	1	1	1	6	1	2	3	6
Indonesia	12	1	20	5	4	4	6	5	3	2	5
Japan	28	0	20	6	6	4	2	3	5	4	1
Mexico	14	1	25	4	5	5	6	6	5	5	5
Norway	27	1	20	5	2	4	1	4	1	2	2
Poland	16	1	22	5	5	5	2	6	6	4	4
Portugal	17	1	47	4	4	4	5	5	3	5	5
Russia	18	0	20	6	4	3	2	6	2	1	1
Finland	7	0	37	1	1	1	4	6	2	2	4
Turkey	23	1	20	4	4	5	4	6	6	4	3
USA	25	1	19	5	4	3	2	5	2	2	5
UK	24	1	19	6	6	5	6	5	6	6	6
Venezuela	26	1	20	5	4	5	5	5	3	3	4
USA	25	0	19	5	4	5	4	5	3	2	4
Brazil	4	0	21	4	5	5	3	5	3	4	5
China	5	1	19	6	5	6	5	6	2	2	6
Cyprus	6	0	22	2	4	1	5	3	6	1	3
France	8	1	21	NA	NA	NA	NA	NA	NA	NA	NA
Germany	9	0	22	3	1	2	4	2	4	4	2
Greece	10	1	20	5	1	1	2	5	1	4	5
Indonesia	12	0	39	6	6	6	6	6	6	5	6
Japan	28	0	18	4	5	5	2	3	5	5	2
Mexico	14	1	32	6	4	4	1	6	4	4	1
Poland	16	0	24	1	2	1	1	1	1	1	1
Portugal	17	1	21	1	1	1	6	5	4	4	5
Russia	18	0	20	3	4	2	5	4	5	5	3
Finland	7	1	27	1	1	1	6	6	4	1	1
Taiwan	22	1	19	5	4	4	5	5	3	2	5
Turkey	23	NA	20	5	5	6	1	6	6	5	5
UK	24	1	18	5	4	5	6	5	4	3	5
Venezuela	26	1	17	5	1	3	6	5	6	6	3
Brazil	4	0	28	5	1	4	3	6	6	3	4
China	5	1	21	6	5	5	3	5	3	3	4
Cyprus	6	1	22	1	1	1	6	1	6	6	6
Finland	7	1	26	3	1	1	4	2	3	2	3
France	8	1	20	4	4	4	6	6	4	3	4
Germany	9	0	27	4	4	4	6	4	4	6	3
Greece	10	1	24	4	1	1	6	6	4	6	6
USA	25	1	18	5	4	5	5	4	3	6	5
Indonesia	12	1	24	3	3	4	5	5	5	5	5
Japan	28	0	22	5	3	6	6	4	4	2	5
Mexico	14	1	19	4	3	2	2	4	4	5	4
Norway	27	0	20	1	1	3	6	6	4	4	6
Poland	16	0	23	3	2	4	2	5	1	5	3
Portugal	17	1	20	4	4	5	5	5	4	5	3
Russia	18	1	20	5	5	5	5	5	2	1	5
Taiwan	22	1	18	5	6	6	6	6	2	3	4
Turkey	23	1	19	4	4	4	1	5	4	4	5
UK	24	1	19	5	5	4	4	5	5	3	5
Venezuela	26	1	17	2	2	1	6	2	6	6	2
Brazil	4	1	20	5	2	2	6	4	6	5	1
China	5	1	22	6	3	4	4	5	2	4	4
Cyprus	6	0	20	6	6	6	6	6	6	6	6
France	8	1	24	5	5	3	6	5	2	3	6
Germany	9	0	22	4	3	4	5	2	6	3	3
Greece	10	1	23	3	4	3	5	2	3	1	6
Indonesia	12	1	19	5	3	4	3	5	5	5	5
Japan	28	0	26	5	4	4	4	5	5	5	5
Mexico	14	1	23	5	3	3	3	4	5	6	4
Norway	27	1	24	1	1	1	6	5	1	6	4
Poland	16	1	24	4	3	1	6	5	5	5	2
Portugal	17	1	20	1	1	1	6	6	5	2	4
Russia	18	0	21	4	2	3	6	4	5	4	2
Finland	7	1	28	5	2	3	3	5	1	1	2
Taiwan	22	0	18	6	4	3	5	5	4	3	4
Turkey	23	1	20	6	5	6	6	6	6	2	5
UK	24	1	19	5	4	4	4	5	3	4	3
USA	25	0	19	4	2	6	5	5	2	2	1
Venezuela	26	1	17	3	2	1	5	2	2	5	3
USA	25	0	18	6	6	6	4	6	1	5	5
Brazil	4	1	22	3	2	2	5	3	5	5	2
China	5	0	19	5	3	5	1	6	2	4	4
Cyprus	6	0	24	6	6	6	3	4	6	4	1
France	8	0	27	3	2	3	4	1	1	4	2
Germany	9	0	30	4	3	5	5	5	2	2	3
Greece	10	1	23	5	3	4	4	5	5	6	6
Indonesia	12	1	19	4	4	6	6	5	5	3	4
Japan	28	0	21	5	2	6	6	5	6	6	5
Mexico	14	1	18	4	4	4	5	5	4	3	3
Norway	27	1	21	5	2	3	2	4	1	1	3
Poland	16	1	22	4	4	5	3	5	6	6	6
Portugal	17	1	21	5	4	4	6	6	5	5	3
Russia	18	1	20	5	4	4	5	5	2	2	2
Finland	7	0	28	1	1	1	6	5	3	3	2
Taiwan	22	0	19	4	4	4	3	5	5	5	3
Turkey	23	1	19	2	2	2	5	6	6	4	6
UK	24	0	21	2	2	2	5	2	5	5	2
Venezuela	26	0	29	4	3	4	2	4	5	5	2
USA	25	0	19	6	5	6	2	6	1	1	6
Brazil	4	1	23	6	2	1	6	6	5	2	6
China	5	1	19	5	4	4	6	5	6	6	6
Cyprus	6	0	24	4	4	4	2	3	6	6	3
France	8	0	21	5	5	5	5	5	2	1	2
Germany	9	0	21	1	1	1	6	2	6	4	1
Greece	10	1	21	6	4	4	6	5	6	6	5
Indonesia	12	1	28	5	5	5	5	4	4	5	3
Japan	28	1	22	5	4	5	5	5	3	5	5
Mexico	14	1	NA	6	4	6	6	6	5	5	5
Norway	27	0	22	5	5	4	4	6	3	5	5
Poland	16	1	24	4	1	3	4	5	4	4	4
Portugal	17	1	22	4	4	4	6	6	2	2	5
Russia	18	1	20	2	2	2	5	5	4	4	2
Finland	7	0	42	1	1	1	6	6	5	5	5
Taiwan	22	0	18	5	3	4	5	3	4	3	4
Turkey	23	1	19	5	5	3	1	6	5	3	4
UK	24	1	21	1	1	4	6	2	6	6	1
Venezuela	26	1	19	5	5	5	2	6	3	3	5
Brazil	4	1	22	5	3	3	5	5	3	4	5
China	5	1	19	6	4	2	5	5	6	4	5
Cyprus	6	0	19	5	6	4	3	6	4	5	3
France	8	1	20	4	5	6	5	5	5	4	3
Germany	9	0	22	2	2	2	5	2	5	4	4
Greece	10	1	19	5	2	5	2	5	1	1	5
Indonesia	12	0	20	6	5	6	1	6	6	6	4
Japan	28	0	20	4	4	5	6	6	3	4	3
Mexico	14	1	23	5	1	1	6	6	6	6	6
Norway	27	1	24	6	3	6	1	6	1	1	3
Poland	16	1	23	3	2	3	4	6	5	4	4
Portugal	17	1	20	3	2	2	6	6	6	4	2
Russia	18	1	21	3	5	6	6	6	5	5	1
Finland	7	0	43	6	6	6	1	6	1	1	4
Taiwan	22	1	18	6	3	5	5	4	5	6	6
Turkey	23	1	21	5	5	5	5	5	6	6	4
UK	24	0	20	2	4	5	5	5	1	3	4
USA	25	0	20	6	6	6	1	6	1	1	6
Venezuela	26	0	18	3	3	5	6	6	6	6	4
Brazil	4	1	21	1	5	1	6	3	6	4	3
China	5	1	20	6	4	5	4	5	6	5	6
Cyprus	6	1	19	4	5	5	3	4	1	6	2
France	8	0	24	2	1	2	6	1	5	5	6
Germany	9	1	21	1	1	1	6	1	3	3	2
Greece	10	1	21	1	1	1	5	5	4	4	2
Indonesia	12	0	20	4	3	5	3	4	4	4	4
Japan	28	0	19	6	4	6	6	6	3	3	3
Mexico	14	1	24	1	1	1	6	6	5	6	5
Norway	27	0	22	2	1	1	6	3	6	5	2
Poland	16	0	23	1	1	1	6	6	3	3	4
Portugal	17	1	20	1	1	1	2	3	5	6	4
Russia	18	1	22	5	4	6	6	6	6	6	4
Finland	7	1	26	1	3	1	5	1	4	2	3
Taiwan	22	1	18	4	3	4	5	5	6	6	5
Turkey	23	1	19	3	2	2	3	4	3	3	6
UK	24	1	44	6	6	6	1	6	1	1	1
Venezuela	26	1	19	4	4	4	4	4	3	4	4
USA	25	1	18	5	5	5	5	5	1	1	5
Brazil	4	1	22	5	4	5	3	5	3	2	4
China	5	1	20	6	6	5	4	6	6	2	4
Cyprus	6	1	20	6	5	3	1	6	6	6	6
France	8	0	24	5	3	3	5	5	2	2	4
Germany	9	0	24	4	1	4	5	5	2	3	6
Greece	10	1	21	2	4	5	3	6	3	2	4
Indonesia	12	0	22	5	4	5	5	5	6	5	4
Japan	28	0	20	5	4	6	2	4	3	6	4
Mexico	14	1	24	5	4	5	5	6	5	4	5
Norway	27	0	21	6	6	6	1	NA	1	1	6
Poland	16	0	24	1	1	1	6	6	5	6	6
Portugal	17	1	21	6	2	5	5	6	2	1	1
Russia	18	0	20	4	3	6	6	2	3	1	4
Finland	7	1	24	6	6	6	5	6	5	3	6
Taiwan	22	0	18	5	5	5	6	5	4	4	4
Turkey	23	1	20	6	5	5	6	6	2	5	5
UK	24	1	20	4	3	4	4	3	5	4	4
Venezuela	26	0	23	1	1	1	6	1	1	6	1
USA	25	1	18	6	1	3	5	6	2	3	3
Brazil	4	1	23	4	2	3	1	5	1	2	4
China	5	1	20	3	3	4	5	5	5	4	5
Cyprus	6	0	19	6	5	5	5	6	6	5	1
France	8	0	23	6	3	4	5	5	3	4	5
Germany	9	1	20	1	1	1	6	1	6	6	1
Greece	10	1	21	4	3	5	5	6	5	5	5
Indonesia	12	0	19	4	6	6	4	5	5	4	6
Japan	28	0	21	5	4	5	5	5	4	4	4
Mexico	14	1	26	3	2	3	3	6	6	6	3
Norway	27	1	20	1	1	1	6	1	5	6	1
Poland	16	1	23	2	1	1	2	4	4	3	2
Portugal	17	1	21	1	1	1	4	3	5	5	6
Russia	18	1	20	4	2	4	6	5	3	2	3
Finland	7	1	26	2	2	2	6	2	5	5	5
Turkey	23	1	26	5	1	6	1	4	6	6	6
UK	24	1	19	4	2	5	3	4	3	2	4
Venezuela	26	1	20	4	2	2	4	5	4	4	4
USA	25	0	19	6	5	5	6	6	5	5	5
Brazil	4	1	20	3	2	2	6	3	6	5	2
China	5	1	20	5	2	3	1	6	5	4	5
Cyprus	6	0	20	4	3	1	1	6	4	4	5
France	8	0	20	4	4	5	6	4	6	4	3
Germany	9	1	20	4	3	4	4	5	5	3	4
Greece	10	1	29	5	4	4	3	6	5	2	5
Indonesia	12	0	20	6	3	4	1	5	3	2	5
Japan	28	0	19	3	4	4	5	4	4	4	4
Mexico	14	1	20	6	6	5	4	6	6	5	6
Norway	27	0	21	3	2	4	2	5	2	1	2
Poland	16	0	23	4	2	1	5	5	5	6	4
Portugal	17	1	22	1	1	1	5	5	5	4	1
Russia	18	1	21	6	6	6	4	5	6	3	5
Finland	7	0	28	1	1	1	6	4	2	1	1
Taiwan	22	0	20	3	3	4	5	5	6	6	6
Turkey	23	1	19	4	5	5	1	6	6	6	6
UK	24	0	22	2	3	2	5	4	6	5	2
Venezuela	26	0	22	5	4	4	4	6	3	4	5
USA	25	1	20	6	4	5	6	6	1	1	6
USA	25	0	18	4	3	3	4	4	5	4	6
Brazil	4	1	20	4	2	3	5	4	6	4	5
China	5	1	20	6	5	3	5	6	6	5	6
Cyprus	6	0	20	3	3	4	1	3	3	4	3
France	8	0	23	1	1	1	6	2	1	6	2
Germany	9	1	21	3	2	4	4	1	4	4	4
Greece	10	1	21	4	4	4	6	4	4	5	5
Indonesia	12	0	19	6	6	6	2	5	1	2	3
Japan	28	0	20	4	2	5	6	4	2	1	5
Mexico	14	1	31	1	1	1	6	6	4	4	4
Norway	27	1	20	4	3	5	6	6	5	6	5
Poland	16	1	24	5	2	2	5	6	6	6	6
Portugal	17	1	20	4	1	2	3	5	6	5	4
Russia	18	0	20	6	5	5	5	6	3	3	5
Finland	7	1	25	3	1	1	6	6	1	1	6
Taiwan	22	1	18	6	6	6	2	5	2	2	5
Turkey	23	1	18	5	1	1	1	6	1	1	6
UK	24	1	18	4	5	5	6	6	6	6	2
Venezuela	26	1	20	3	2	1	4	3	4	2	2
USA	25	1	18	5	4	3	6	5	5	6	2
Brazil	4	1	20	5	2	4	4	3	5	5	3
China	5	1	20	5	2	4	4	5	6	6	6
Cyprus	6	0	21	5	5	3	6	6	5	5	5
France	8	0	24	1	4	1	6	6	6	5	1
Germany	9	1	23	2	1	2	4	4	6	3	4
Greece	10	1	21	4	2	2	5	5	3	1	5
Indonesia	12	1	29	5	5	5	5	5	5	5	5
Japan	28	0	21	6	2	5	6	2	6	6	4
Mexico	14	1	20	3	5	5	6	6	5	4	1
Norway	27	0	20	3	1	2	4	3	4	5	6
Poland	16	0	24	2	2	2	5	4	5	3	3
Portugal	17	1	21	5	3	3	5	6	2	1	4
Russia	18	0	20	6	1	1	6	6	6	6	6
Finland	7	NA	29	1	1	1	6	5	5	4	1
Taiwan	22	0	18	5	5	5	6	4	4	5	5
Turkey	23	1	20	6	6	5	4	6	4	6	5
Venezuela	26	1	21	3	3	4	5	5	4	2	6
Brazil	4	1	21	2	2	2	5	2	5	5	2
China	5	1	20	3	4	3	5	6	4	5	6
Cyprus	6	0	28	4	5	5	5	4	4	3	4
France	8	1	18	1	1	4	6	6	4	1	4
Germany	9	1	23	3	2	2	4	3	2	1	4
Greece	10	1	19	4	3	5	5	6	3	3	6
USA	25	0	19	3	4	5	6	4	3	6	5
Indonesia	12	1	19	6	4	5	2	6	4	1	3
Japan	28	0	22	6	6	6	6	6	6	6	6
Mexico	14	1	45	5	2	2	4	5	5	5	3
Norway	27	0	21	1	2	1	6	6	4	5	5
Poland	16	0	23	4	4	4	5	6	6	4	4
Portugal	17	1	20	6	5	5	5	6	4	2	6
Russia	18	1	20	5	2	3	6	5	6	6	2
Finland	7	0	26	1	1	1	6	2	4	4	3
Taiwan	22	1	19	2	2	4	3	2	6	6	6
Turkey	23	1	20	5	5	4	2	6	6	5	2
UK	24	1	20	5	5	2	6	3	5	2	6
Venezuela	26	0	24	3	2	2	5	3	3	4	2
Greece	10	1	24	6	6	6	6	5	6	4	6
USA	25	0	19	4	2	3	6	4	5	5	3
Brazil	4	1	22	1	1	1	6	2	5	5	1
China	5	1	21	5	5	5	5	5	3	4	4
Cyprus	6	1	21	1	5	1	4	5	6	6	1
France	8	1	24	4	5	4	6	6	3	2	2
Germany	9	1	22	2	1	2	6	2	6	6	6
Indonesia	12	0	19	6	6	6	1	6	4	4	3
Japan	28	0	20	4	3	4	5	5	2	5	2
Mexico	14	1	20	3	1	1	1	4	6	5	6
Norway	27	0	22	2	2	2	5	3	4	5	4
Poland	16	1	23	1	1	1	6	4	6	6	1
Portugal	17	1	21	6	4	4	6	6	6	4	6
Russia	18	1	22	4	5	5	6	6	5	5	4
Finland	7	1	25	6	3	1	5	5	2	1	5
Taiwan	22	1	18	3	3	2	5	4	6	5	5
Turkey	23	1	19	5	5	5	3	6	5	4	5
UK	24	1	20	6	1	4	1	6	2	1	5
Venezuela	26	1	21	5	3	3	5	2	6	5	3
Brazil	4	1	20	3	3	2	6	4	6	6	5
China	5	0	22	4	3	6	5	6	5	3	4
Cyprus	6	0	18	6	6	6	4	6	4	6	4
France	8	0	22	6	5	5	2	5	1	2	6
Germany	9	1	25	1	1	1	6	1	6	6	4
Greece	10	1	20	4	2	5	6	4	5	5	4
Indonesia	12	1	19	4	3	3	5	4	6	4	4
Japan	28	0	21	6	6	6	6	6	6	6	6
Mexico	14	1	30	5	2	3	5	6	1	2	3
Norway	27	1	21	2	1	2	3	3	3	1	1
Poland	16	1	23	3	2	2	3	5	4	3	4
Portugal	17	1	20	3	2	2	3	4	3	3	3
Russia	18	1	20	2	4	3	6	5	2	3	3
Finland	7	1	21	2	2	2	6	6	3	2	5
Taiwan	22	0	19	1	1	1	6	2	5	6	6
Turkey	23	1	18	6	6	6	3	6	6	4	3
UK	24	1	20	1	1	1	5	1	5	6	1
USA	25	1	18	6	4	6	5	6	3	2	5
Venezuela	26	1	25	2	2	2	6	5	5	5	1
Norway	27	1	21	2	1	2	6	2	3	5	1
USA	25	0	23	6	4	5	6	4	5	6	4
Brazil	4	0	19	1	1	1	6	1	1	6	1
China	5	0	22	5	4	5	6	6	3	2	6
Cyprus	6	0	20	4	4	3	3	6	6	5	4
France	8	1	22	1	1	3	6	6	6	6	1
Germany	9	1	28	3	3	3	4	4	1	3	5
Greece	10	1	19	4	4	5	4	4	2	2	3
Indonesia	12	1	18	5	2	5	6	5	5	4	5
Japan	28	0	21	5	5	5	5	4	3	5	3
Mexico	14	1	30	5	3	5	5	6	1	4	5
Poland	16	0	24	2	2	2	5	3	5	5	5
Portugal	17	1	25	5	2	4	3	4	2	2	4
Russia	18	1	20	6	6	6	1	5	6	6	6
Finland	7	0	29	1	1	1	6	6	4	6	1
Taiwan	22	1	24	4	5	3	5	5	6	6	4
Turkey	23	1	18	4	4	2	6	5	6	6	6
UK	24	1	18	5	4	4	6	4	5	5	3
Venezuela	26	0	22	6	6	6	6	6	4	3	6
Brazil	4	0	25	6	2	1	6	5	6	6	5
China	5	0	20	5	4	3	5	5	4	3	4
Cyprus	6	0	19	5	6	4	3	6	1	2	4
France	8	1	23	6	6	6	6	6	3	3	6
Germany	9	1	22	1	1	1	6	3	6	4	1
Greece	10	1	27	2	1	1	5	4	3	3	3
Indonesia	12	1	21	6	6	6	6	6	6	6	6
Japan	28	0	19	4	6	5	6	6	5	6	6
Mexico	14	1	26	3	4	5	4	4	5	6	5
Norway	27	1	22	3	4	3	3	3	3	3	3
Poland	16	0	25	2	2	5	6	6	5	6	4
Portugal	17	1	20	2	2	3	4	3	3	4	4
Russia	18	1	20	2	1	1	4	2	4	6	1
Finland	7	1	24	2	2	2	6	3	6	6	2
Taiwan	22	0	18	6	5	4	1	5	5	5	4
Turkey	23	1	19	5	5	4	2	6	6	6	3
UK	24	1	19	1	1	5	6	5	3	3	5
Venezuela	26	1	20	4	2	1	5	5	5	5	2
USA	25	1	20	6	6	6	6	6	1	2	6
Brazil	4	0	20	1	1	1	6	2	5	5	1
China	5	0	19	5	2	5	6	6	6	4	2
Cyprus	6	1	18	3	6	6	3	6	6	6	3
France	8	1	21	3	1	3	4	5	1	1	1
Greece	10	1	26	6	5	5	2	6	3	1	5
Indonesia	12	1	19	6	6	6	4	6	2	1	3
Japan	28	0	19	6	4	6	6	6	6	4	1
Mexico	14	0	38	6	4	6	6	6	6	6	6
Norway	27	0	23	4	5	4	4	5	3	5	2
Poland	16	1	23	4	3	5	3	5	6	2	6
Portugal	17	1	20	6	4	5	4	6	4	2	4
Russia	18	1	20	4	2	2	6	5	6	6	3
Finland	7	1	21	1	1	1	6	5	3	2	4
Taiwan	22	1	19	4	4	4	5	4	5	4	4
Turkey	23	1	20	5	5	4	4	5	5	5	5
Venezuela	26	1	23	2	2	3	4	3	4	3	2
USA	25	1	18	6	6	6	6	6	6	4	4
Greece	10	1	24	5	5	6	6	6	5	5	5
Brazil	4	0	20	6	6	5	1	6	1	1	6
China	5	0	21	6	3	6	2	6	2	2	6
Cyprus	6	0	18	3	6	6	4	6	5	5	3
France	8	0	23	4	1	1	4	5	6	6	1
Germany	9	1	18	2	1	4	6	2	5	6	2
Indonesia	12	1	18	6	6	5	5	5	4	5	4
Japan	28	0	19	5	5	6	6	4	2	3	2
Mexico	14	0	32	3	1	1	6	5	4	5	3
Norway	27	0	19	1	1	5	5	1	6	6	6
Poland	16	0	24	6	4	1	4	6	6	6	6
Portugal	17	1	20	2	2	2	2	4	6	5	5
Russia	18	1	20	6	4	5	5	6	4	5	6
Finland	7	1	39	1	1	1	6	3	5	5	2
Taiwan	22	0	19	6	6	6	6	6	4	4	4
Turkey	23	1	19	4	5	5	6	6	6	4	5
UK	24	1	18	5	4	4	5	5	2	2	5
Venezuela	26	1	20	2	1	3	6	4	2	4	2
USA	25	1	18	6	6	2	1	5	2	1	5
Russia	18	1	21	4	4	5	6	4	2	3	2
Brazil	4	0	23	2	2	1	6	2	5	4	4
China	5	1	19	5	3	5	4	6	3	3	4
Cyprus	6	0	21	4	4	4	6	6	6	4	5
France	8	1	20	1	1	1	6	5	5	5	5
Germany	9	1	23	1	1	4	5	5	5	5	1
Greece	10	1	21	3	2	3	6	5	5	4	4
Indonesia	12	1	19	6	5	6	6	6	5	2	6
Japan	28	0	19	6	5	5	3	4	6	6	6
Mexico	14	1	43	5	1	3	6	6	6	3	6
Norway	27	0	22	3	2	2	4	3	3	3	4
Poland	16	0	23	1	4	4	5	6	5	3	1
Portugal	17	1	20	6	4	5	5	5	3	3	4
Finland	7	1	23	1	1	1	5	5	4	3	2
Turkey	23	1	20	4	5	6	4	6	5	6	6
UK	24	1	39	4	3	5	4	5	5	6	4
Venezuela	26	0	19	6	1	1	6	5	6	1	6
USA	25	0	19	4	3	5	6	6	6	5	5
Brazil	4	0	24	4	4	4	6	6	2	1	2
China	5	0	24	5	5	5	2	5	5	5	5
Cyprus	6	1	25	6	5	6	4	6	3	6	2
France	8	1	19	3	1	1	6	4	5	5	5
Germany	9	1	20	1	1	3	5	6	3	4	3
Greece	10	1	31	6	4	5	1	6	6	2	6
USA	25	1	19	6	5	6	6	6	2	1	5
Indonesia	12	1	20	5	5	5	5	5	6	5	5
Japan	28	0	20	4	3	5	3	5	4	4	5
Mexico	14	1	32	4	4	4	4	6	6	6	6
Norway	27	0	27	1	1	2	4	3	1	2	5
Poland	16	0	23	1	1	1	1	4	1	3	1
Portugal	17	1	20	3	1	3	4	6	5	5	4
Russia	18	1	20	2	2	3	4	5	5	5	4
Finland	7	1	23	3	3	3	4	4	4	3	3
Taiwan	22	0	18	6	5	5	6	6	6	6	6
Turkey	23	1	20	4	6	6	1	6	6	6	5
UK	24	1	19	2	2	4	5	1	4	6	5
Venezuela	26	0	35	5	5	4	5	5	2	2	5
Norway	27	1	21	4	2	2	2	4	4	1	2
USA	25	0	22	6	4	6	6	5	4	2	3
Brazil	4	0	23	2	4	2	6	4	6	4	6
China	5	1	20	6	4	6	4	6	2	2	4
Cyprus	6	1	21	5	3	3	6	4	5	6	6
France	8	1	20	6	5	6	6	6	1	3	2
Germany	9	1	21	3	3	3	6	3	6	6	3
Greece	10	1	27	4	1	1	2	4	1	5	4
Indonesia	12	1	20	5	4	5	4	5	5	4	4
Japan	28	0	19	6	5	6	4	6	5	2	3
Mexico	14	1	21	4	5	5	6	6	5	2	5
Poland	16	0	23	1	1	1	6	6	6	6	5
Portugal	17	1	20	3	3	4	6	6	1	2	3
Russia	18	1	20	5	4	4	5	4	5	5	2
Finland	7	1	23	2	2	2	5	5	2	2	5
Taiwan	22	1	21	2	2	4	5	5	5	6	6
Turkey	23	1	20	6	6	6	6	6	6	6	6
Venezuela	26	0	18	4	6	6	6	5	6	6	5
Norway	27	NA	NA	1	1	1	6	4	4	4	4
USA	25	0	20	6	5	5	4	5	1	1	4
Brazil	4	0	22	3	1	1	6	3	6	4	2
China	5	0	20	4	3	3	5	4	5	6	5
Cyprus	6	1	20	5	5	6	6	6	5	6	2
France	8	1	22	6	5	6	1	6	1	1	5
Germany	9	1	21	3	2	2	4	5	3	3	4
Greece	10	1	20	5	4	3	2	5	4	4	2
Indonesia	12	1	19	6	6	5	5	5	4	4	3
Japan	28	0	30	6	5	5	5	6	2	2	5
Mexico	14	1	28	5	3	4	6	4	6	6	5
Poland	16	1	25	4	4	4	5	6	4	5	5
Portugal	17	1	22	4	2	2	6	6	5	5	2
Russia	18	1	20	5	6	5	6	6	3	4	3
Finland	7	1	24	4	2	3	6	6	5	4	4
Taiwan	22	0	22	5	4	5	6	5	6	6	5
Turkey	23	1	20	5	6	6	2	5	6	1	6
UK	24	1	21	5	2	2	4	3	2	2	2
Venezuela	26	0	18	6	6	6	6	6	5	6	4
USA	25	1	19	6	4	4	3	5	1	1	5
Brazil	4	0	22	1	1	2	6	3	4	6	2
China	5	1	19	2	6	6	1	6	6	5	6
Cyprus	6	0	20	3	4	3	2	1	2	3	3
France	8	0	20	1	1	1	6	1	6	1	1
Germany	9	1	27	1	1	1	6	4	6	5	4
Greece	10	0	22	4	4	5	2	5	5	3	5
Indonesia	12	1	19	5	5	5	5	6	4	2	5
Japan	28	0	20	6	5	5	3	4	2	4	5
Mexico	14	1	22	1	4	4	2	5	3	2	5
Norway	27	0	33	1	1	1	6	6	6	6	1
Poland	16	0	24	1	2	3	2	5	2	2	1
Portugal	17	1	20	5	2	1	5	5	4	3	2
Russia	18	1	20	5	5	4	5	6	6	6	4
Finland	7	0	22	1	1	1	6	5	1	1	3
Taiwan	22	0	19	3	4	4	4	4	3	4	4
Turkey	23	0	20	5	6	6	3	6	4	2	6
UK	24	0	20	1	1	1	4	4	3	4	2
Venezuela	26	1	18	4	3	4	4	4	3	3	3
Brazil	4	0	19	4	4	4	3	4	4	4	4
USA	25	1	18	6	2	5	3	6	3	1	4
China	5	1	22	5	3	5	3	5	5	5	5
Cyprus	6	0	19	6	5	4	3	2	1	2	3
France	8	1	19	1	4	5	1	6	5	2	6
Germany	9	1	21	2	2	2	3	5	3	3	4
Greece	10	1	23	4	4	5	1	3	5	6	6
Indonesia	12	1	19	5	5	6	6	6	3	5	6
Japan	28	0	21	5	5	5	5	5	4	6	6
Mexico	14	1	24	6	4	6	5	6	3	3	3
Norway	27	0	30	6	3	4	2	5	1	2	5
Poland	16	0	24	4	3	4	6	4	6	6	1
Portugal	17	1	20	4	4	4	4	5	5	4	5
Russia	18	1	20	4	4	4	4	5	4	4	5
Finland	7	0	24	1	1	1	5	5	4	2	6
Taiwan	22	0	22	5	5	5	6	5	6	6	6
Turkey	23	1	20	3	2	2	5	3	6	6	4
UK	24	0	19	6	4	6	6	5	6	6	4
Venezuela	26	1	20	4	5	5	6	6	5	5	4
Brazil	4	0	20	3	1	2	6	3	6	6	4
China	5	0	22	5	5	5	3	5	3	5	2
Cyprus	6	0	19	4	5	5	5	6	5	4	6
France	8	1	21	4	2	5	6	6	3	4	1
Germany	9	1	25	3	3	3	4	5	5	3	4
Greece	10	1	23	1	1	1	5	5	3	1	3
Indonesia	12	1	19	5	4	5	5	5	3	4	5
Japan	28	0	21	4	4	3	3	3	4	4	4
Mexico	14	1	36	3	1	1	6	6	6	6	6
Norway	27	1	22	4	2	3	4	4	3	4	4
Poland	16	1	23	3	3	4	2	6	6	6	3
Portugal	17	1	20	5	5	5	3	5	2	1	4
Russia	18	0	21	6	6	6	6	6	2	6	2
Finland	7	0	28	1	1	1	6	1	6	4	6
Taiwan	22	1	18	3	2	2	6	3	6	6	4
Turkey	23	1	19	4	5	5	5	5	6	5	3
UK	24	0	20	NA	3	4	3	4	5	4	4
Venezuela	26	1	18	1	1	4	5	4	6	6	2
USA	25	1	21	6	6	6	1	6	3	NA	3
Brazil	4	0	24	5	2	3	5	4	4	4	1
China	5	1	18	5	5	2	2	5	5	5	2
Cyprus	6	1	21	6	6	6	1	6	5	6	6
France	8	1	19	4	4	4	3	4	6	5	5
Germany	9	1	21	2	1	2	4	2	5	3	2
Greece	10	1	22	5	2	3	3	5	5	2	4
Indonesia	12	1	19	5	5	5	5	5	3	6	6
Japan	28	0	22	2	1	6	6	2	4	6	6
Mexico	14	1	32	6	2	6	6	6	5	5	6
Poland	16	0	22	3	3	3	5	5	4	2	1
Portugal	17	1	49	4	1	1	6	6	6	4	6
Russia	18	1	20	3	3	4	6	5	6	5	2
USA	25	1	19	6	6	3	6	6	1	1	3
Finland	7	0	21	1	1	2	5	5	5	6	4
Taiwan	22	1	21	6	6	6	6	6	4	5	5
Turkey	23	1	19	5	5	5	4	6	6	6	6
Venezuela	26	0	26	6	4	2	6	6	4	4	6
USA	25	1	21	5	3	4	5	5	5	5	5
Brazil	4	0	20	2	1	2	6	6	6	4	6
China	5	1	19	5	4	5	3	6	6	5	4
Cyprus	6	1	41	4	2	5	1	6	6	6	5
France	8	1	17	4	3	3	4	6	4	4	3
Germany	9	1	23	2	1	1	2	6	1	1	6
Greece	10	1	19	5	3	4	5	5	6	5	5
Indonesia	12	1	19	5	5	5	5	5	5	5	5
Japan	28	0	21	3	3	3	6	3	6	6	6
Mexico	14	1	21	4	4	4	5	6	6	5	5
Norway	27	1	22	4	3	6	5	5	3	4	4
Poland	16	0	24	4	2	4	3	6	6	6	5
Portugal	17	1	20	2	1	1	6	4	1	4	6
Russia	18	1	20	5	5	5	5	6	5	4	3
Finland	7	1	24	3	2	2	6	4	3	4	2
Taiwan	22	0	18	6	5	6	5	5	6	4	6
Turkey	23	1	19	3	6	4	5	6	5	3	2
Venezuela	26	1	18	6	6	6	6	6	5	6	6
Brazil	4	0	21	6	4	6	6	6	4	1	1
China	5	0	19	2	5	4	6	6	2	3	5
Cyprus	6	1	19	5	2	4	2	6	6	5	6
France	8	1	20	5	5	5	4	5	2	1	5
Germany	9	0	23	1	1	1	6	1	6	6	1
Greece	10	1	20	6	5	6	1	5	6	5	5
USA	25	0	20	3	2	1	6	4	6	6	4
Indonesia	12	1	20	5	4	5	5	4	3	4	4
Japan	28	0	20	1	2	6	6	6	5	6	6
Mexico	14	1	26	4	4	6	6	6	6	4	6
Poland	16	0	23	3	3	3	3	5	5	2	3
Portugal	17	1	19	4	3	3	6	6	5	5	2
Russia	18	1	20	2	1	1	1	1	4	4	2
Finland	7	0	25	1	1	1	6	6	1	6	6
Taiwan	22	0	22	2	2	2	5	5	2	2	2
Turkey	23	1	19	5	5	5	3	6	5	6	6
UK	24	0	19	6	6	6	1	6	6	6	6
Venezuela	26	1	18	5	1	1	6	6	1	6	6
Brazil	4	0	22	2	1	1	6	2	5	2	5
China	5	0	19	5	5	5	2	6	5	1	6
Cyprus	6	1	19	5	2	3	6	6	6	5	6
France	8	1	19	2	1	1	6	5	1	2	2
Germany	9	1	40	5	2	2	1	5	3	1	4
Greece	10	1	20	2	1	1	6	4	2	1	5
Indonesia	12	1	23	6	4	6	6	6	6	6	6
Japan	28	0	18	3	2	5	6	3	6	6	1
Mexico	14	1	28	5	5	5	6	6	3	3	5
Poland	16	0	23	3	4	6	4	6	5	4	5
Portugal	17	1	23	5	5	6	NA	3	2	5	2
Russia	18	1	21	4	1	3	1	1	2	4	2
Finland	7	1	23	4	5	4	3	4	2	2	4
Taiwan	22	1	21	4	4	4	5	3	5	6	6
Turkey	23	1	19	6	6	NA	1	6	4	2	6
UK	24	0	20	6	3	3	6	6	3	3	2
Venezuela	26	0	19	5	2	4	6	5	3	6	6
USA	25	1	18	5	2	3	5	4	4	4	3
Brazil	4	0	22	5	5	5	5	5	4	2	1
China	5	0	19	6	6	5	6	6	6	1	6
Cyprus	6	0	18	4	3	5	6	6	6	4	6
France	8	1	19	4	3	4	5	6	4	3	3
Germany	9	1	22	3	2	2	3	5	2	3	4
Greece	10	1	19	2	2	1	6	3	5	6	4
Indonesia	12	1	38	2	2	2	6	5	2	2	5
Japan	28	0	20	1	1	1	6	1	6	6	6
Mexico	14	1	25	5	1	1	6	1	1	1	1
Poland	16	0	24	3	3	4	6	4	4	5	5
Portugal	17	1	20	4	2	2	5	6	4	3	4
Russia	18	0	20	3	4	4	2	5	6	3	5
Finland	7	0	30	1	1	1	6	1	1	2	4
Taiwan	22	1	22	6	5	6	2	6	6	3	6
Turkey	23	1	20	5	6	4	4	6	5	2	5
UK	24	0	18	6	3	6	1	6	1	1	1
Venezuela	26	1	18	1	1	1	6	2	3	4	2
USA	25	0	19	4	3	4	4	4	4	3	3
USA	25	1	19	4	5	5	5	4	5	1	5
Brazil	4	0	19	6	6	6	3	6	1	1	1
China	5	0	22	5	5	5	5	5	5	5	4
Cyprus	6	0	18	5	3	5	5	6	4	3	6
France	8	1	19	5	4	4	4	4	5	5	5
Germany	9	1	23	4	2	2	4	4	5	5	4
Greece	10	1	25	3	1	1	4	4	5	5	4
Indonesia	12	1	25	5	3	4	5	5	5	4	5
Japan	28	0	20	4	4	5	5	5	5	6	5
Mexico	14	1	27	3	1	3	2	4	2	2	1
Norway	27	0	21	1	1	1	6	6	1	1	1
Poland	16	1	23	4	5	5	2	5	3	5	3
Portugal	17	1	20	4	1	3	5	6	6	6	2
Russia	18	0	21	1	1	1	6	3	6	6	2
Finland	7	1	27	4	2	3	5	6	6	5	5
Taiwan	22	1	20	6	6	5	5	5	4	4	4
Turkey	23	1	40	6	6	6	1	6	6	4	6
UK	24	0	21	4	5	5	2	6	1	1	2
Venezuela	26	0	20	5	6	6	1	6	6	6	6
Brazil	4	0	21	1	1	1	6	2	6	6	1
China	5	0	19	4	5	2	5	6	6	6	6
Cyprus	6	0	18	5	6	5	2	4	5	3	2
France	8	0	18	6	1	5	6	5	6	6	1
Germany	9	1	23	3	2	2	4	4	5	4	4
Greece	10	0	34	1	1	1	3	3	1	4	4
Indonesia	12	1	23	6	6	6	6	6	4	4	5
Japan	28	0	20	5	4	5	5	4	4	2	5
Mexico	14	0	21	6	6	6	6	6	6	5	4
Norway	27	0	20	4	4	4	5	5	3	3	2
Poland	16	1	25	2	1	1	6	6	6	6	1
Portugal	17	1	19	5	3	4	6	5	2	3	4
Russia	18	1	20	5	4	6	6	3	5	4	5
Finland	7	1	24	3	3	2	3	4	3	2	4
Taiwan	22	1	18	5	1	4	6	5	6	6	5
Turkey	23	1	20	3	3	3	6	6	6	6	6
UK	24	0	20	2	2	4	6	3	4	3	5
Venezuela	26	1	18	5	5	5	5	5	3	3	5
USA	25	0	19	6	6	6	4	5	2	3	5
Australia	1	1	19	2	2	2	6	2	6	6	1
Brazil	4	1	23	4	2	2	5	4	5	4	4
China	5	0	20	3	6	3	4	5	6	5	4
Cyprus	6	1	19	2	2	5	4	6	4	4	4
France	8	1	19	3	4	5	5	6	5	6	5
Germany	9	1	21	3	3	4	4	2	5	3	3
Greece	10	1	22	6	5	4	2	5	4	3	5
USA	25	1	18	6	6	6	6	6	5	4	6
Indonesia	12	1	19	4	4	5	5	4	5	4	5
Japan	28	NA	NA	4	5	5	5	5	4	4	4
Mexico	14	1	25	6	5	4	5	3	5	5	6
Norway	27	1	21	6	6	6	1	6	1	1	2
Poland	16	0	26	5	5	5	5	5	5	4	5
Portugal	17	1	19	2	1	1	6	4	4	2	4
Russia	18	1	20	6	6	4	4	6	2	3	6
Finland	7	1	26	2	2	4	6	4	5	5	4
Taiwan	22	0	21	5	3	5	5	5	5	5	5
Turkey	23	1	22	6	6	6	4	4	6	5	6
UK	24	1	19	6	4	5	6	5	6	6	6
Venezuela	26	1	18	6	6	6	6	6	2	6	1
Brazil	4	1	20	4	2	3	4	6	2	3	5
China	5	0	19	6	5	5	2	6	2	2	2
Cyprus	6	1	19	5	6	6	6	3	1	1	6
France	8	1	18	4	3	6	5	5	3	4	4
Greece	10	1	23	5	3	4	3	6	6	6	5
Indonesia	12	1	19	5	2	6	1	5	4	4	5
Japan	28	0	19	6	6	5	6	6	4	3	3
Mexico	14	1	22	4	5	5	6	1	1	1	5
Norway	27	1	20	4	3	3	5	4	5	3	3
Poland	16	0	25	3	4	4	3	5	5	5	4
Portugal	17	1	19	4	2	2	5	5	2	5	5
Russia	18	1	21	5	4	6	6	5	6	5	4
Finland	7	1	26	2	2	3	5	5	1	4	2
Taiwan	22	0	18	4	3	3	3	3	4	4	4
Turkey	23	1	20	3	3	5	2	6	1	1	6
UK	24	1	18	4	3	4	3	4	6	4	5
Venezuela	26	1	20	2	3	3	3	6	4	1	6
USA	25	1	18	5	3	5	4	5	4	3	4
USA	25	1	19	4	2	2	6	5	3	2	2
Brazil	4	1	18	6	6	4	6	6	4	3	4
China	5	0	19	4	4	5	2	4	6	5	5
Cyprus	6	0	23	6	6	6	6	6	6	2	6
France	8	1	22	1	1	1	6	6	4	2	2
Germany	9	1	26	4	1	5	6	5	6	5	5
Greece	10	1	21	1	1	1	5	2	5	5	5
Indonesia	12	1	19	5	3	4	5	5	5	6	5
Japan	28	0	19	5	4	5	4	4	3	4	3
Mexico	14	0	24	5	4	4	6	6	5	6	4
Norway	27	0	22	3	5	4	6	3	3	3	5
Poland	16	0	24	3	3	4	6	5	6	6	5
Portugal	17	1	19	2	1	1	6	6	2	2	4
Russia	18	0	20	5	5	6	4	3	4	2	6
Finland	7	1	23	4	2	2	3	4	2	2	4
Taiwan	22	1	NA	4	3	4	4	4	5	4	4
Turkey	23	1	20	5	2	5	1	6	6	6	6
UK	24	1	20	1	1	4	6	2	4	5	1
Venezuela	26	1	18	1	1	1	5	2	6	6	5
USA	25	0	19	5	4	5	6	4	3	2	3
Brazil	4	1	25	6	4	4	5	6	6	6	5
China	5	1	18	4	4	3	5	5	5	4	2
Cyprus	6	0	24	1	3	5	2	6	3	2	6
France	8	1	18	5	3	3	6	3	5	6	2
Germany	9	1	20	4	4	4	6	5	4	4	4
Greece	10	1	20	4	3	2	6	3	3	3	5
Indonesia	12	0	20	4	5	5	4	6	4	3	3
Japan	28	0	19	4	4	5	5	4	5	6	5
Mexico	14	0	27	4	2	2	2	2	2	4	4
Norway	27	0	43	6	3	3	4	6	1	1	1
Poland	16	0	22	6	5	6	1	6	4	1	5
Portugal	17	1	20	4	5	4	5	5	4	5	4
Russia	18	1	21	4	4	3	5	3	6	6	3
Finland	7	1	26	3	2	5	4	5	1	1	4
Taiwan	22	1	21	4	4	4	5	4	6	5	5
Turkey	23	1	20	6	6	5	6	6	6	6	6
UK	24	1	19	4	5	4	2	5	2	2	4
Venezuela	26	0	21	5	5	6	6	6	2	4	2
USA	25	0	18	6	4	4	2	4	3	5	2
Brazil	4	1	19	5	4	6	6	6	2	1	1
China	5	1	19	4	3	2	3	4	4	5	5
Cyprus	6	0	20	6	5	3	5	4	6	4	5
France	8	1	19	5	3	4	6	5	6	5	1
Germany	9	1	19	2	2	5	5	1	6	6	3
Greece	10	1	21	5	1	4	6	3	6	6	3
Indonesia	12	1	19	4	3	4	5	4	5	5	5
Japan	28	0	21	6	5	6	6	4	3	2	3
Mexico	14	1	30	4	1	2	5	3	6	6	4
Norway	27	0	21	NA	2	5	1	6	2	1	3
Poland	16	1	23	5	3	3	6	5	5	5	4
Portugal	17	1	20	6	4	6	6	6	2	2	6
Russia	18	1	20	4	3	3	5	4	4	3	4
Finland	7	1	23	2	1	1	6	2	6	6	2
Taiwan	22	0	18	6	6	6	1	6	6	6	6
Turkey	23	1	20	4	4	6	6	4	6	6	4
UK	24	1	18	4	2	3	6	2	6	5	1
Venezuela	26	0	18	2	2	2	5	4	4	4	2
Brazil	4	1	22	6	3	5	2	6	5	2	2
China	5	1	23	6	6	6	3	5	4	2	5
Cyprus	6	0	20	6	5	4	6	6	6	5	6
France	8	1	18	3	2	4	6	2	5	5	2
Germany	9	1	20	5	2	4	5	4	4	3	3
Greece	10	1	18	2	1	2	4	4	3	4	4
Indonesia	12	1	19	5	4	5	6	5	3	3	5
Japan	28	0	21	5	5	4	5	6	5	4	3
Mexico	14	0	20	4	3	1	5	6	4	1	4
Norway	27	0	22	1	1	1	6	2	1	3	1
Poland	16	0	22	1	1	1	6	1	5	6	3
Portugal	17	1	20	6	2	3	6	6	5	3	4
Russia	18	1	21	4	1	3	6	6	6	6	1
Finland	7	1	21	1	1	1	6	1	4	2	4
Taiwan	22	1	21	5	5	5	3	5	5	2	5
Turkey	23	1	20	4	4	4	4	6	6	6	6
UK	24	1	19	2	2	4	5	5	5	5	5
Venezuela	26	0	24	4	3	2	5	5	4	3	4
USA	25	0	18	6	4	5	5	6	6	2	1
USA	25	0	19	2	1	4	3	2	4	5	4
Brazil	4	1	19	6	5	5	5	6	4	5	6
China	5	0	21	5	5	5	3	5	4	1	6
Cyprus	6	1	34	5	4	6	4	5	5	4	6
France	8	1	20	4	3	2	6	5	4	2	5
Germany	9	1	20	3	2	2	6	2	6	4	3
Greece	10	1	18	4	2	3	1	5	6	5	6
Indonesia	12	1	19	5	5	5	5	6	4	4	4
Japan	28	1	19	6	5	6	6	4	4	5	3
Mexico	14	1	33	1	2	3	5	5	6	6	6
Norway	27	0	21	3	3	3	6	3	6	6	3
Poland	16	1	22	5	4	5	2	3	5	3	3
Portugal	17	1	19	3	1	1	6	1	1	3	1
Russia	18	0	19	4	3	6	5	4	3	5	3
Finland	7	0	27	1	1	1	4	5	2	1	5
Taiwan	22	1	21	5	4	5	3	6	6	4	4
Turkey	23	1	20	5	5	4	3	6	6	4	4
Venezuela	26	0	17	4	2	2	6	4	4	5	6
Norway	27	1	20	5	1	3	6	3	6	5	4
Australia	1	1	24	4	6	6	6	6	5	5	5
Brazil	4	1	20	4	2	2	4	4	5	5	5
China	5	0	21	4	5	5	3	6	6	4	5
Cyprus	6	0	29	6	6	5	5	4	6	5	6
France	8	1	20	2	2	2	4	5	2	3	2
Germany	9	1	21	3	2	4	4	5	1	5	4
Greece	10	1	19	5	2	4	4	4	6	6	6
Indonesia	12	1	19	5	5	6	6	6	5	5	4
Japan	28	0	21	4	3	5	6	4	4	5	3
Mexico	14	1	26	3	1	1	1	4	5	5	4
Poland	16	0	22	1	1	2	6	2	6	4	2
Portugal	17	1	20	1	2	2	4	4	3	2	2
Russia	18	1	20	4	3	4	5	6	4	4	3
Finland	7	0	23	1	1	1	6	1	6	6	4
Taiwan	22	0	18	4	5	5	4	6	5	5	5
Turkey	23	1	21	5	4	5	4	6	5	5	5
UK	24	1	19	1	1	2	6	4	5	5	1
Venezuela	26	0	18	6	3	6	6	2	4	5	1
USA	25	0	19	6	5	5	4	5	3	4	6
Brazil	4	1	19	5	5	6	4	6	3	5	5
China	5	0	21	5	5	4	5	5	5	4	6
Cyprus	6	1	20	6	4	3	3	6	3	6	3
France	8	1	20	6	4	5	5	5	2	2	2
Germany	9	0	34	1	1	1	6	1	6	2	2
Greece	10	1	21	4	2	1	6	6	6	6	5
Indonesia	12	1	19	4	4	5	3	5	6	6	6
Japan	28	0	21	4	3	4	3	4	4	2	5
Mexico	14	1	20	6	6	6	4	6	3	3	5
Norway	27	0	21	1	1	1	6	6	2	1	3
Poland	16	0	21	4	3	4	6	6	6	6	6
Portugal	17	1	19	1	1	1	6	6	5	4	2
Russia	18	0	20	5	3	4	3	5	6	5	2
Finland	7	1	26	1	1	1	6	5	4	5	2
Taiwan	22	0	NA	6	5	4	2	4	4	2	2
Turkey	23	1	20	5	5	5	2	6	1	4	6
UK	24	1	18	4	2	2	6	4	6	3	4
Venezuela	26	0	17	4	3	3	5	5	5	4	5
USA	25	0	18	6	5	4	3	6	1	1	6
Brazil	4	1	19	6	6	6	6	5	6	6	2
China	5	0	21	4	2	2	5	3	6	6	6
Cyprus	6	0	18	4	6	6	6	5	4	5	6
France	8	1	20	1	1	2	6	3	5	2	2
Germany	9	0	23	1	1	1	6	1	4	6	4
Greece	10	1	21	4	2	2	5	6	5	5	4
USA	25	1	18	5	6	6	6	6	2	1	6
Indonesia	12	1	19	5	2	5	6	5	5	5	5
Japan	28	1	20	5	5	5	5	5	5	5	5
Mexico	14	1	24	4	6	6	6	6	5	6	5
Poland	16	1	24	1	1	1	1	1	1	1	1
Portugal	17	1	39	1	1	1	6	1	6	6	1
Russia	18	1	19	3	2	2	5	2	5	6	2
Finland	7	1	31	1	1	1	5	1	2	3	3
Taiwan	22	0	19	5	4	5	6	6	6	6	5
Turkey	23	1	22	5	5	2	5	6	4	3	6
UK	24	1	20	4	3	5	6	5	5	4	5
Venezuela	26	0	18	1	2	1	5	5	5	5	3
Mexico	14	1	33	5	6	6	1	6	1	1	6
Australia	1	1	28	1	1	1	6	4	4	3	1
Brazil	4	1	22	6	4	3	5	4	3	2	4
China	5	0	22	6	5	5	2	5	6	6	5
Cyprus	6	0	20	5	6	5	6	6	5	1	5
France	8	1	21	2	3	6	6	5	5	6	6
Germany	9	1	33	4	4	4	4	4	3	3	4
Greece	10	1	22	5	5	2	5	4	6	5	3
Indonesia	12	1	18	5	3	4	5	5	6	5	5
Japan	28	0	21	6	6	6	6	1	1	1	6
Norway	27	0	24	5	2	4	4	4	4	5	1
Poland	16	0	21	5	4	4	4	6	3	6	6
Portugal	17	1	28	4	1	4	6	5	4	6	3
Russia	18	0	19	2	2	2	5	5	6	4	4
Finland	7	0	23	1	1	5	6	6	1	3	1
Taiwan	22	0	20	6	5	6	5	4	5	6	3
Turkey	23	1	22	5	4	4	1	6	5	1	6
Venezuela	26	1	21	5	2	5	5	5	6	4	5
Mexico	14	0	21	4	3	2	5	6	3	2	6
Brazil	4	1	22	5	3	3	4	4	6	3	2
China	5	0	21	5	6	5	4	3	2	3	5
Cyprus	6	0	19	5	5	5	3	4	5	5	4
France	8	1	20	3	5	4	6	6	4	4	3
Germany	9	0	28	2	1	5	6	1	6	6	3
Greece	10	NA	NA	6	4	4	6	5	4	5	5
Indonesia	12	1	20	6	5	5	6	5	5	4	4
Japan	28	1	19	6	4	6	6	6	5	1	1
Norway	27	1	20	4	4	4	4	6	5	4	4
Poland	16	1	20	4	2	3	1	5	5	4	5
Portugal	17	1	19	6	4	6	6	5	3	4	5
Russia	18	0	19	5	1	1	1	3	2	NA	2
Finland	7	1	24	2	2	2	5	4	4	3	6
Taiwan	22	0	22	3	4	4	6	5	6	6	4
Turkey	23	1	20	1	3	5	6	6	5	6	2
UK	24	1	18	6	2	4	6	6	2	5	5
Venezuela	26	1	17	4	6	6	5	6	4	6	6
USA	25	0	18	6	5	5	2	6	2	1	5
Brazil	4	1	22	5	2	3	4	4	4	4	4
China	5	0	22	5	3	3	6	6	6	6	4
Cyprus	6	1	22	5	5	5	2	2	2	2	5
France	8	0	22	4	5	5	6	6	6	1	5
Germany	9	0	21	1	1	1	4	2	5	5	5
Greece	10	1	19	2	4	1	6	6	2	5	6
Indonesia	12	1	19	5	4	5	5	5	5	5	3
Japan	28	0	20	4	3	5	6	3	2	3	5
Mexico	14	1	36	5	3	2	5	6	6	6	6
Norway	27	0	22	3	4	3	2	5	2	4	3
Poland	16	1	21	4	4	5	2	5	5	3	6
Portugal	17	1	20	4	3	3	3	5	6	5	5
Russia	18	1	19	1	1	1	6	1	6	6	1
Finland	7	1	26	1	1	4	5	2	2	2	5
Taiwan	22	1	20	4	4	4	5	4	5	5	4
Turkey	23	0	21	6	6	6	1	6	3	2	1
USA	25	1	18	6	4	5	4	5	3	3	4
Venezuela	26	1	18	4	6	4	6	6	3	2	6
USA	25	0	19	6	6	6	1	4	1	1	4
Russia	18	1	20	1	1	1	5	5	2	4	4
Brazil	4	1	24	6	4	3	4	3	4	4	5
China	5	0	21	6	4	5	2	4	2	2	6
Cyprus	6	0	21	6	6	6	1	6	1	1	6
France	8	0	22	6	2	4	3	6	2	1	4
Germany	9	1	25	3	2	5	5	5	2	3	2
Greece	10	1	20	5	5	5	4	5	4	3	4
Indonesia	12	1	19	5	5	5	4	5	5	5	3
Japan	28	0	19	5	4	6	6	2	5	4	3
Mexico	14	1	29	6	3	1	6	6	5	4	1
Norway	27	1	24	3	3	4	5	1	3	4	4
Poland	16	1	20	4	1	5	5	6	4	2	5
Portugal	17	1	19	4	2	2	5	5	6	6	2
Finland	7	1	22	3	1	2	6	6	3	4	1
Taiwan	22	0	22	5	4	5	3	4	6	5	5
Turkey	23	1	20	4	4	4	3	5	4	3	3
Venezuela	26	1	37	5	6	5	6	6	1	1	1
Mexico	14	1	24	2	2	4	4	4	4	6	5
Brazil	4	1	21	3	2	2	5	5	6	5	3
China	5	1	22	5	4	5	6	5	6	6	4
Cyprus	6	1	19	4	4	5	4	5	5	6	6
France	8	0	22	3	4	4	2	5	4	2	4
Germany	9	0	27	2	1	1	6	2	4	3	2
Greece	10	1	20	4	3	3	5	4	2	1	5
USA	25	0	19	6	2	5	5	6	3	5	6
Indonesia	12	1	19	6	5	5	6	5	4	4	3
Japan	28	0	18	5	5	5	6	1	3	5	2
Norway	27	1	20	6	3	3	1	6	3	5	5
Poland	16	1	19	4	2	2	1	6	6	6	4
Portugal	17	1	20	3	2	4	6	6	3	5	3
Russia	18	0	21	3	2	2	6	4	5	4	1
Finland	7	1	27	6	3	2	3	5	2	2	3
Taiwan	22	1	22	6	3	5	5	2	6	3	3
Turkey	23	1	20	5	5	6	6	5	6	6	4
Venezuela	26	1	18	5	4	4	5	6	4	4	4
Brazil	4	1	32	5	3	5	6	4	5	4	2
China	5	1	21	5	4	5	6	5	6	2	6
Cyprus	6	1	23	6	6	6	5	6	6	6	6
France	8	1	21	6	6	6	1	6	6	3	6
Greece	10	1	22	3	2	2	2	5	5	4	4
Indonesia	12	1	19	5	4	4	5	4	5	5	4
Japan	28	0	19	2	1	3	5	4	5	6	1
Mexico	14	1	26	5	4	6	6	6	6	6	6
Norway	27	0	21	2	2	2	5	2	5	2	1
Poland	16	1	20	6	6	6	2	6	3	4	5
Portugal	17	1	21	5	3	3	5	6	5	4	4
Russia	18	0	19	2	2	2	5	4	6	5	3
Finland	7	1	23	3	3	3	5	3	5	4	3
Taiwan	22	0	21	6	6	6	6	6	6	6	6
Turkey	23	1	20	6	6	6	NA	6	5	2	4
USA	25	0	18	6	6	6	1	6	3	1	2
Venezuela	26	1	20	2	2	1	5	6	4	4	3
USA	25	0	19	5	1	4	6	4	6	6	1
Brazil	4	1	21	5	4	6	6	3	6	1	4
China	5	1	21	3	3	3	5	6	4	4	6
Cyprus	6	0	19	4	NA	3	5	NA	5	4	4
Germany	9	1	21	1	1	1	6	1	6	3	2
Greece	10	1	21	3	2	4	5	4	4	5	3
Indonesia	12	1	18	5	5	6	4	5	6	6	6
Japan	28	0	21	6	4	4	6	4	6	6	1
Mexico	14	1	25	6	4	6	6	6	6	6	6
Norway	27	1	28	6	3	3	4	5	3	3	4
Poland	16	0	20	1	1	1	6	4	4	6	1
Portugal	17	0	33	4	3	2	5	5	3	4	4
Russia	18	0	21	4	4	4	5	5	4	4	4
Finland	7	1	23	2	3	5	6	4	2	2	4
Taiwan	22	0	21	3	4	4	4	4	5	4	5
Turkey	23	0	21	5	5	4	6	6	5	4	5
Venezuela	26	1	18	4	4	5	5	5	4	6	4
USA	25	0	21	5	4	6	5	6	6	1	5
Brazil	4	1	24	5	4	2	4	5	2	2	4
China	5	1	21	6	5	6	6	6	4	2	5
Cyprus	6	0	19	6	4	5	4	5	6	5	4
Germany	9	1	20	2	2	3	2	3	5	5	3
Greece	10	1	23	4	3	4	5	6	6	5	5
Indonesia	12	1	19	6	5	6	6	6	3	2	6
Japan	28	0	19	6	4	6	4	3	6	3	1
Mexico	14	0	31	6	6	6	5	6	4	3	1
Norway	27	1	30	4	3	3	4	4	3	3	6
Poland	16	0	21	2	2	2	4	5	5	4	2
Portugal	17	0	21	2	2	1	6	3	6	6	3
Russia	18	0	19	4	4	5	6	6	6	6	1
Finland	7	1	49	1	1	1	6	4	6	4	4
Taiwan	22	0	27	5	5	5	4	5	2	1	4
Turkey	23	1	20	6	6	5	5	6	6	6	6
Venezuela	26	1	17	5	5	5	6	6	5	5	5
USA	25	0	19	5	6	6	6	6	1	1	5
Brazil	4	1	21	5	4	5	4	4	5	4	4
China	5	1	21	6	3	4	5	3	2	2	6
Cyprus	6	0	19	6	6	5	6	6	6	6	6
Germany	9	1	20	4	3	3	3	3	3	4	4
Greece	10	1	20	5	3	4	5	6	5	4	4
Indonesia	12	1	19	5	4	5	5	5	5	4	5
Japan	28	1	19	5	3	3	5	6	3	2	3
Mexico	14	0	21	4	1	4	6	3	6	6	3
Norway	27	1	25	4	2	3	5	5	2	2	4
Poland	16	1	21	1	1	1	5	6	6	5	1
Portugal	17	0	19	3	3	3	4	4	4	4	4
Russia	18	0	20	6	6	6	6	6	6	3	6
Finland	7	1	29	3	2	3	2	5	1	1	5
Taiwan	22	1	21	5	2	3	6	5	6	6	5
Turkey	23	1	21	5	3	3	4	4	5	5	5
Venezuela	26	1	18	1	5	5	6	6	2	2	2
Brazil	4	1	29	4	2	1	6	2	6	6	4
China	5	1	22	5	4	4	4	4	3	4	4
Cyprus	6	0	19	6	6	6	6	6	5	4	6
Germany	9	0	26	1	1	1	5	1	5	4	3
Greece	10	1	22	3	2	1	4	4	4	1	4
Indonesia	12	1	19	4	4	5	6	5	4	4	5
Japan	28	1	19	4	5	5	5	5	3	4	5
Mexico	14	0	38	5	1	4	5	6	5	4	4
Norway	27	1	32	1	1	1	5	1	5	2	1
Poland	16	1	22	2	2	2	4	6	6	5	6
Portugal	17	0	26	4	2	2	6	4	5	4	4
Russia	18	0	19	2	1	3	5	2	4	5	1
Finland	7	1	25	2	2	2	6	4	3	5	4
Taiwan	22	1	16	4	4	4	4	4	3	3	4
Turkey	23	1	20	4	5	5	4	5	6	6	6
Venezuela	26	1	17	5	1	3	6	6	6	6	4
Brazil	4	1	26	6	5	2	6	4	4	4	6
China	5	1	21	6	2	6	6	6	6	6	6
Cyprus	6	1	21	6	6	6	6	6	6	6	6
Germany	9	1	20	2	1	5	5	3	5	1	4
Greece	10	1	20	4	5	5	4	5	4	3	5
Indonesia	12	1	19	5	4	5	5	5	3	4	2
Japan	28	0	19	6	6	6	6	5	6	5	6
Mexico	14	0	19	4	6	5	3	6	2	1	6
Norway	27	1	30	4	2	2	5	4	3	3	4
Poland	16	1	25	3	2	2	5	5	5	4	2
Portugal	17	0	20	3	3	3	6	5	4	4	4
Russia	18	0	20	5	2	3	4	4	3	3	4
Finland	7	1	27	1	1	1	5	2	6	5	2
Taiwan	22	1	21	6	6	6	1	6	6	6	6
Turkey	23	1	20	6	6	3	3	6	6	3	2
Venezuela	26	1	18	6	1	1	6	3	6	6	6
USA	25	1	18	5	4	5	5	4	2	2	2
France	8	1	23	2	1	6	6	5	6	6	6
USA	25	1	18	3	1	2	5	6	2	2	4
Brazil	4	1	21	2	2	2	5	5	4	4	3
China	5	1	21	6	4	5	2	5	5	2	4
Cyprus	6	0	18	6	6	6	6	6	6	6	6
Germany	9	0	22	1	1	1	6	4	6	4	4
Greece	10	1	20	4	3	5	2	5	5	1	2
Indonesia	12	1	20	5	2	5	6	4	6	6	4
Japan	28	0	18	6	4	6	3	4	2	3	5
Mexico	14	1	18	4	6	5	4	4	4	6	6
Norway	27	0	26	1	2	3	5	5	5	2	1
Poland	16	1	22	1	1	1	5	6	3	4	1
Portugal	17	0	47	6	5	5	5	6	6	6	1
Russia	18	0	19	4	5	4	5	5	6	5	2
Finland	7	0	22	6	4	5	1	6	1	1	5
Taiwan	22	1	21	6	6	6	1	6	6	6	6
Turkey	23	0	21	6	5	6	6	6	6	6	6
Venezuela	26	0	20	4	2	2	6	5	5	5	1
Brazil	4	0	27	6	6	6	1	6	1	1	4
USA	25	1	19	2	1	1	4	4	1	3	1
China	5	1	20	3	4	4	4	5	4	5	4
Cyprus	6	0	22	5	5	4	1	6	6	5	6
Germany	9	1	21	2	2	3	5	4	5	4	5
Greece	10	1	52	4	4	2	4	6	2	2	4
Indonesia	12	0	19	1	1	1	5	1	6	6	1
Japan	28	0	18	4	1	5	4	2	5	5	5
Mexico	14	0	21	4	4	3	6	4	2	6	1
Norway	27	1	27	5	4	6	5	4	2	2	5
Poland	16	1	19	3	1	1	1	6	6	6	2
Portugal	17	1	20	5	4	6	6	5	2	3	1
Russia	18	1	19	3	5	5	5	2	6	5	2
Finland	7	1	45	5	2	3	5	5	5	5	3
Taiwan	22	1	18	6	6	6	6	6	6	6	6
Turkey	23	1	22	5	5	5	5	6	6	5	6
Venezuela	26	1	17	1	5	5	5	4	4	4	5
USA	25	1	19	5	5	5	2	5	1	1	4
Brazil	4	0	21	1	1	1	6	5	5	6	1
China	5	1	21	2	1	2	6	3	6	6	3
Cyprus	6	1	20	4	2	2	6	3	5	6	4
Germany	9	1	22	1	1	1	4	3	1	4	4
Greece	10	1	36	3	2	3	5	4	5	5	5
Indonesia	12	0	19	5	5	5	5	5	2	3	4
Japan	28	0	19	6	6	6	6	5	6	6	6
Mexico	14	1	20	3	4	3	3	4	3	4	2
Norway	27	1	29	4	2	3	5	3	5	5	2
Poland	16	1	19	6	1	4	1	6	1	1	1
Portugal	17	1	19	6	2	4	6	6	5	4	1
Russia	18	0	19	2	2	2	4	5	2	2	2
Finland	7	0	30	1	1	1	6	1	6	6	1
Taiwan	22	1	19	5	4	4	3	4	4	4	4
Turkey	23	1	20	5	5	5	5	6	5	6	5
Venezuela	26	1	18	5	4	4	3	6	2	2	2
Finland	7	1	20	1	1	1	6	3	6	6	6
Germany	9	NA	NA	3	3	3	5	5	5	5	5
Brazil	4	0	27	1	1	1	6	1	6	6	1
Cyprus	6	0	18	3	3	6	5	4	5	6	5
Greece	10	NA	NA	3	3	6	6	6	5	6	6
Indonesia	12	0	19	4	3	4	5	5	6	6	6
Japan	28	0	18	5	2	5	6	5	4	5	4
Mexico	14	0	22	6	4	4	5	5	3	5	5
Norway	27	0	28	5	1	4	3	4	3	2	4
Poland	16	1	20	6	5	5	1	6	6	6	6
Portugal	17	1	20	4	4	5	6	5	6	6	4
Russia	18	1	19	4	3	3	6	3	5	4	1
Taiwan	22	1	21	4	3	3	5	4	6	6	2
Turkey	23	1	20	6	6	5	1	5	6	6	6
Venezuela	26	1	19	4	2	5	6	5	2	5	4
USA	25	1	20	2	2	5	5	6	1	1	6
Brazil	4	0	21	6	5	6	3	6	3	1	1
China	5	1	20	6	5	4	5	6	2	2	5
Cyprus	6	0	18	5	5	6	4	5	6	4	5
France	8	0	23	6	6	6	2	6	6	2	6
Germany	9	1	20	3	3	4	4	5	3	2	4
Greece	10	1	21	2	4	5	5	3	6	4	4
Indonesia	12	0	20	6	6	6	6	6	6	6	1
Japan	28	0	18	4	2	5	5	6	6	6	6
Mexico	14	1	18	3	1	2	4	4	6	6	4
Norway	27	0	26	4	2	3	6	5	3	4	5
Poland	16	1	20	5	6	6	6	6	5	2	5
Portugal	17	1	20	4	1	2	5	4	5	3	1
Russia	18	1	20	4	2	2	3	4	2	4	5
Finland	7	1	50	1	1	1	3	1	3	3	1
Taiwan	22	0	19	5	5	5	3	5	4	2	2
Turkey	23	1	20	3	3	5	2	4	2	2	2
Venezuela	26	1	18	3	3	2	6	2	5	6	2
USA	25	0	18	1	1	1	1	1	1	1	1
Germany	9	NA	NA	1	1	1	5	1	4	1	4
Brazil	4	0	33	1	1	2	6	3	6	6	1
China	5	0	20	5	2	2	6	5	6	6	5
Cyprus	6	0	22	5	4	4	1	6	3	1	5
Greece	10	1	19	2	1	1	3	4	5	4	2
Indonesia	12	0	19	6	5	6	6	6	5	6	6
Japan	28	0	19	6	6	6	4	6	4	2	4
Mexico	14	1	19	4	3	3	6	3	5	6	3
Norway	27	1	34	2	1	2	5	5	3	4	3
Poland	16	0	20	4	3	4	4	6	5	5	5
Portugal	17	1	19	4	3	3	4	5	4	5	5
Russia	18	0	22	5	4	4	2	6	3	3	1
Finland	7	1	27	1	1	1	6	1	6	6	1
Taiwan	22	0	21	6	5	6	4	6	2	2	3
Turkey	23	1	21	4	4	4	1	6	6	6	6
USA	25	0	20	6	5	6	4	6	1	1	6
Venezuela	26	1	18	6	6	6	6	6	4	1	5
Brazil	4	0	21	4	1	1	4	1	6	6	1
China	5	0	21	4	4	3	4	4	5	5	5
Germany	9	0	29	1	1	1	6	1	1	6	1
Greece	10	1	21	1	1	1	6	2	6	6	2
USA	25	1	18	6	4	NA	4	6	3	2	5
Indonesia	12	1	19	6	2	5	6	5	6	6	6
Japan	28	0	19	5	4	5	6	5	6	6	5
Mexico	14	0	21	6	4	4	5	6	5	4	5
Norway	27	1	25	3	3	5	3	5	6	6	5
Poland	16	0	21	2	2	3	6	1	6	6	2
Portugal	17	1	20	1	1	1	5	3	5	4	1
Russia	18	1	20	6	5	5	6	6	5	2	1
Finland	7	1	22	1	1	2	5	4	6	4	2
Taiwan	22	1	20	4	6	5	6	5	4	6	6
Turkey	23	1	25	5	6	6	1	6	5	1	5
Venezuela	26	1	19	6	2	2	5	5	5	2	6
Brazil	4	0	26	4	4	2	6	4	6	6	2
China	5	0	21	5	6	5	4	6	6	4	5
Germany	9	0	27	1	1	1	6	1	6	1	1
Greece	10	0	24	4	3	2	6	4	3	5	5
Indonesia	12	1	18	5	5	5	5	5	5	4	4
Japan	28	1	20	5	5	6	6	3	2	4	5
Mexico	14	0	21	1	1	3	3	3	3	5	2
Norway	27	0	22	1	1	1	6	4	5	3	5
Poland	16	1	22	2	3	4	3	6	5	6	1
Portugal	17	1	20	5	4	5	4	6	3	3	5
Russia	18	1	20	6	6	6	5	5	2	1	2
Finland	7	1	26	1	1	1	6	6	6	5	4
Taiwan	22	1	20	6	6	6	4	5	2	4	4
Turkey	23	1	20	6	5	5	1	4	5	1	6
Venezuela	26	0	18	6	2	6	6	6	5	6	2
USA	25	0	19	6	5	6	4	5	1	NA	4
Brazil	4	0	28	6	6	6	6	6	1	6	6
USA	25	0	19	5	6	6	2	5	5	4	4
China	5	0	22	2	3	2	2	2	4	5	6
Germany	9	1	21	1	4	5	6	4	3	5	4
Greece	10	0	21	1	1	1	6	1	6	6	1
Indonesia	12	1	19	3	3	3	5	4	3	5	3
Japan	28	0	20	4	4	4	5	6	5	4	4
Mexico	14	1	19	4	5	4	4	5	6	4	3
Norway	27	1	22	1	1	1	4	1	3	5	3
Poland	16	0	22	5	4	4	3	4	4	5	5
Portugal	17	1	20	3	2	2	5	6	2	3	2
Russia	18	0	23	2	3	2	4	2	5	5	2
Finland	7	1	34	1	1	1	5	5	2	3	4
Taiwan	22	0	18	6	5	5	5	5	5	6	6
Turkey	23	1	21	5	6	6	1	6	6	5	6
Venezuela	26	1	25	5	6	6	6	6	2	3	5
Brazil	4	0	22	2	2	2	5	3	5	4	3
China	5	0	22	6	3	1	6	6	6	6	6
Germany	9	0	23	1	1	1	6	1	6	6	1
Greece	10	1	20	2	2	2	6	4	6	4	2
Indonesia	12	1	18	5	4	5	6	6	4	6	3
Japan	28	0	18	5	5	6	5	6	6	6	6
Mexico	14	0	20	1	3	4	5	5	5	4	5
Norway	27	1	47	6	5	5	4	3	2	2	2
Poland	16	0	23	4	3	4	5	4	4	5	5
Portugal	17	1	21	2	2	2	6	4	6	4	2
Russia	18	0	22	4	4	5	4	5	4	4	4
Finland	7	1	28	5	3	4	2	4	2	1	5
Taiwan	22	1	21	5	5	5	3	4	4	4	5
Turkey	23	1	20	5	4	5	3	4	5	3	5
Venezuela	26	1	18	3	5	3	3	1	6	6	1
USA	25	0	18	6	6	5	6	6	2	1	1
Brazil	4	0	24	2	2	1	6	1	6	6	2
China	5	1	21	6	4	5	4	5	3	2	4
Germany	9	0	22	2	1	3	3	3	4	2	2
Greece	10	1	22	2	4	5	5	5	2	2	3
Indonesia	12	0	19	6	5	4	4	5	6	6	4
Japan	28	0	19	1	1	1	6	1	6	6	1
Mexico	14	1	22	1	1	1	2	1	2	2	3
Norway	27	1	36	4	3	2	5	2	6	5	2
Poland	16	1	23	6	4	6	1	6	1	1	3
Portugal	17	1	19	2	2	3	6	5	4	5	5
Russia	18	1	21	5	2	3	4	5	4	4	5
Finland	7	1	24	5	2	4	2	4	2	1	4
Taiwan	22	1	18	5	3	4	5	3	6	6	6
Turkey	23	1	21	4	5	4	6	5	6	6	1
Venezuela	26	1	20	1	4	5	5	5	5	3	5
USA	25	0	21	4	4	6	6	5	3	6	4
Brazil	4	0	20	2	2	2	5	2	3	3	2
China	5	1	19	6	5	5	6	6	6	5	4
Germany	9	1	23	2	1	4	6	1	6	6	2
Greece	10	1	19	4	3	3	5	6	6	5	5
Indonesia	12	1	20	5	5	5	5	5	5	5	5
Japan	28	0	18	5	5	6	6	5	5	5	3
Mexico	14	0	18	4	4	4	4	3	4	3	4
Poland	16	1	24	2	1	1	4	6	6	5	1
Portugal	17	1	20	4	2	2	5	4	2	4	4
Finland	7	0	25	4	3	3	6	4	2	4	4
Taiwan	22	1	18	6	4	5	6	3	4	5	5
Turkey	23	1	20	4	6	5	4	5	6	6	3
USA	25	0	18	4	4	4	6	5	6	4	4
Venezuela	26	0	20	5	2	5	4	5	6	5	4
Brazil	4	0	21	1	1	1	6	6	6	5	3
USA	25	0	19	5	5	5	5	6	5	3	4
China	5	1	20	5	4	5	3	6	4	2	5
Germany	9	1	25	4	3	2	4	5	3	2	4
Greece	10	0	37	2	2	2	6	6	6	4	1
Indonesia	12	1	19	5	4	4	5	4	4	5	4
Japan	28	0	20	5	5	5	5	6	3	5	5
Mexico	14	1	19	4	2	3	6	3	5	5	6
Poland	16	1	24	3	5	5	5	3	6	6	5
Portugal	17	1	20	3	2	4	4	5	1	1	4
Finland	7	0	28	1	1	1	6	6	1	3	5
Taiwan	22	1	21	4	2	3	4	5	4	5	3
Turkey	23	0	19	6	5	6	6	6	6	2	6
Venezuela	26	0	18	6	6	6	6	6	5	6	6
Turkey	23	0	21	2	2	2	5	3	5	5	5
USA	25	1	18	6	4	4	5	4	2	2	1
Brazil	4	0	19	3	3	1	5	3	5	5	2
China	5	1	22	6	6	6	5	6	5	3	4
Germany	9	1	21	4	4	4	6	6	2	1	4
Greece	10	NA	NA	1	1	1	1	1	1	1	1
Indonesia	12	1	19	4	4	4	4	5	6	6	3
Japan	28	0	20	1	1	6	6	1	6	1	6
Mexico	14	1	18	4	3	3	6	3	6	6	3
Poland	16	0	23	3	3	2	3	3	3	4	3
Portugal	17	1	20	4	3	2	3	4	5	4	3
Finland	7	0	24	1	1	1	6	3	5	5	3
Taiwan	22	1	20	5	4	5	5	4	6	4	4
Venezuela	26	0	21	5	5	6	6	6	5	6	1
Brazil	4	0	28	1	1	1	3	2	3	5	1
China	5	0	18	5	5	5	2	5	3	1	4
USA	25	1	18	6	6	6	5	4	2	1	5
Germany	9	1	19	4	2	4	6	6	2	2	4
Greece	10	0	18	6	2	1	6	5	3	4	6
Indonesia	12	1	19	4	4	4	4	4	4	4	3
Japan	28	0	18	4	2	6	6	4	1	4	5
Mexico	14	1	27	2	3	4	5	5	5	4	4
Poland	16	1	23	6	5	6	4	6	6	2	4
Portugal	17	1	19	4	4	3	5	5	2	2	6
Finland	7	1	28	4	5	4	5	5	5	2	2
Taiwan	22	1	20	4	5	5	6	4	5	5	5
Turkey	23	1	20	4	5	5	2	6	4	5	5
Venezuela	26	0	19	1	1	6	6	3	3	6	3
Brazil	4	1	18	5	5	6	4	5	5	2	4
USA	25	1	18	5	4	4	3	5	2	2	2
China	5	0	21	4	3	4	5	6	6	6	6
Germany	9	1	23	1	1	1	3	6	4	2	5
Greece	10	1	28	6	4	4	3	5	2	1	5
Indonesia	12	1	19	6	4	6	4	6	4	3	5
Japan	28	0	18	1	6	6	5	3	6	6	4
Mexico	14	0	20	3	1	3	3	2	6	6	5
Poland	16	0	22	5	5	6	NA	NA	4	4	6
Portugal	17	1	19	4	4	3	4	5	4	3	4
Finland	7	1	30	3	3	3	5	4	2	3	4
Switzerland	21	1	23	5	2	3	5	5	2	2	6
Taiwan	22	0	20	2	3	5	6	4	4	6	3
Turkey	23	1	35	5	4	4	5	6	6	6	5
Venezuela	26	1	41	2	1	4	4	4	4	2	2
Brazil	4	1	33	6	4	5	6	4	6	6	6
China	5	0	23	6	5	5	5	3	4	5	6
Germany	9	1	23	3	3	3	5	3	5	4	3
Greece	10	1	20	2	1	1	5	2	5	5	5
Indonesia	12	1	20	5	5	5	3	3	5	4	2
Japan	28	0	19	6	5	5	5	4	6	6	6
Mexico	14	1	23	5	5	4	6	5	2	1	1
Poland	16	1	23	5	3	4	5	6	5	5	6
Portugal	17	1	20	5	3	3	5	5	2	5	4
Finland	7	0	34	1	1	1	6	1	6	1	1
Taiwan	22	1	20	4	2	3	3	4	6	4	4
Turkey	23	1	21	6	6	6	5	6	5	2	5
Venezuela	26	0	28	6	2	1	2	4	1	1	4
USA	25	0	18	4	4	5	6	6	1	3	6
USA	25	0	19	6	3	3	3	3	5	6	4
Brazil	4	1	18	3	5	5	4	5	5	5	2
China	5	1	22	6	3	5	2	4	3	4	2
Germany	9	1	21	4	1	5	6	4	6	4	6
Greece	10	1	23	2	2	2	5	5	2	2	4
Indonesia	12	1	17	4	5	5	2	6	5	2	6
Japan	28	0	19	2	2	2	4	4	2	1	2
Mexico	14	1	21	6	3	6	6	6	6	6	2
Poland	16	1	22	2	2	2	4	6	2	4	5
Portugal	17	1	20	1	1	4	4	5	6	6	5
Finland	7	1	25	3	2	3	6	5	3	2	3
Taiwan	22	0	21	4	2	4	3	4	6	6	6
Turkey	23	1	22	6	6	6	5	6	6	6	6
Venezuela	26	0	21	4	4	3	6	6	6	6	5
USA	25	0	18	6	5	5	1	4	6	1	3
Brazil	4	1	23	2	2	5	5	2	5	5	2
China	5	0	19	6	6	6	1	6	6	6	6
Germany	9	1	27	3	3	4	4	6	5	4	3
Greece	10	1	19	2	2	2	5	2	5	5	4
Indonesia	12	1	19	5	3	5	5	5	3	5	4
Japan	28	0	20	3	4	4	5	4	4	5	4
Mexico	14	1	20	4	1	1	6	6	6	6	6
Poland	16	1	28	3	3	3	4	4	4	4	3
Portugal	17	1	19	5	1	2	6	4	5	6	6
Finland	7	0	27	1	1	1	6	5	1	1	1
Taiwan	22	1	21	6	5	5	5	4	6	5	6
Turkey	23	1	20	5	5	2	6	3	6	6	4
Venezuela	26	1	18	3	2	2	6	NA	5	4	5
Brazil	4	1	27	1	1	1	6	1	6	1	1
China	5	1	19	1	4	4	3	5	2	2	5
Germany	9	1	21	2	1	2	5	4	4	1	3
Greece	10	1	36	1	2	2	6	3	6	5	6
USA	25	1	20	4	2	2	4	4	5	5	4
Indonesia	12	1	24	6	6	6	2	6	4	3	4
Japan	28	0	22	2	1	5	5	4	5	5	2
Mexico	14	1	23	5	2	3	5	6	2	2	5
Poland	16	1	23	1	1	1	5	5	3	2	2
Portugal	17	1	19	4	1	4	4	4	5	5	5
Finland	7	1	22	1	1	1	6	6	4	1	5
Taiwan	22	0	22	3	2	5	4	4	4	4	4
Turkey	23	1	23	6	6	6	6	6	6	6	6
Venezuela	26	1	22	2	2	2	5	4	6	2	4
Brazil	4	1	23	4	2	2	5	4	5	4	4
USA	25	1	18	5	3	4	4	4	6	6	5
China	5	1	22	3	3	4	4	4	4	4	4
Germany	9	0	24	2	2	3	4	4	4	5	5
Greece	10	0	27	3	3	3	5	5	1	1	5
Indonesia	12	1	19	5	5	5	3	6	6	6	5
Japan	28	0	19	2	4	4	4	3	4	6	5
Mexico	14	1	20	5	6	5	6	6	6	6	6
Poland	16	1	23	5	4	5	5	6	5	5	4
Portugal	17	1	20	5	3	2	4	6	5	5	5
Finland	7	1	30	1	1	1	6	1	6	6	1
Taiwan	22	1	NA	5	2	4	5	5	5	6	3
Turkey	23	1	21	5	5	5	5	6	6	6	4
Venezuela	26	1	20	6	3	3	3	5	6	6	6
Brazil	4	1	24	6	3	1	6	6	6	3	1
China	5	1	20	5	3	3	4	5	4	3	4
Germany	9	0	21	2	2	2	5	4	6	4	6
Greece	10	NA	NA	1	1	1	1	1	1	1	1
Indonesia	12	1	19	3	4	4	2	3	5	5	5
Japan	28	0	18	6	6	6	6	6	1	1	6
Mexico	14	0	39	1	1	1	6	6	6	6	6
Poland	16	1	25	5	2	5	3	6	6	4	6
Portugal	17	1	19	1	2	2	6	4	4	3	3
Finland	7	1	29	2	1	3	4	4	2	2	5
Taiwan	22	1	21	4	3	4	3	5	6	6	6
Turkey	23	1	23	5	5	5	1	6	1	1	6
Venezuela	26	0	18	6	4	6	6	6	1	2	6
USA	25	1	18	6	5	5	3	6	1	1	6
Brazil	4	1	28	5	5	3	6	3	3	4	3
China	5	1	21	5	5	5	5	5	5	5	5
Germany	9	1	19	2	2	2	6	3	5	5	3
Greece	10	NA	NA	1	1	1	1	1	1	1	1
Indonesia	12	1	19	4	4	4	4	5	5	3	5
Japan	28	0	20	5	3	6	5	4	2	6	1
Mexico	14	0	23	6	3	3	5	6	6	5	5
Poland	16	0	23	2	2	2	2	5	5	5	5
Portugal	17	0	22	1	3	1	5	1	5	6	1
Finland	7	1	41	6	6	6	2	6	6	6	6
Taiwan	22	0	23	4	5	5	5	3	4	3	4
Turkey	23	1	24	5	5	6	4	5	4	3	5
Venezuela	26	0	18	5	4	6	6	6	2	4	3
USA	25	0	18	6	6	6	4	6	1	1	4
USA	25	0	19	6	5	4	2	6	1	1	2
Brazil	4	1	21	4	1	1	6	3	6	6	1
China	5	0	20	5	5	5	4	6	4	4	4
Germany	9	1	40	3	3	3	4	5	3	3	4
Greece	10	1	22	1	1	1	6	6	5	4	1
Indonesia	12	0	26	6	5	5	6	5	4	5	5
Japan	28	0	21	2	1	1	5	2	4	4	5
Mexico	14	0	19	5	5	5	5	6	3	3	2
Poland	16	0	23	5	3	4	1	6	4	2	4
Portugal	17	1	20	4	4	5	5	5	5	5	5
Finland	7	1	33	1	1	1	6	5	3	3	1
Taiwan	22	1	19	4	3	3	3	3	5	2	2
Turkey	23	1	22	1	1	1	3	3	4	4	3
Venezuela	26	1	33	5	4	4	5	5	2	2	2
Greece	10	1	22	5	5	5	6	6	1	3	6
Brazil	4	1	22	1	1	1	4	4	5	2	2
China	5	0	20	4	2	5	6	6	5	5	6
Germany	9	1	25	2	2	2	6	2	5	6	2
Indonesia	12	1	19	5	4	5	6	5	5	6	4
Japan	28	0	18	1	1	2	6	1	6	6	1
Mexico	14	0	28	5	4	2	5	NA	4	6	3
Poland	16	0	22	1	1	1	6	3	6	6	1
Portugal	17	1	19	4	3	4	5	3	3	5	3
Finland	7	1	24	4	3	3	6	5	5	5	4
Taiwan	22	1	18	4	4	4	5	6	5	4	5
Turkey	23	0	25	6	6	6	1	6	1	1	1
USA	25	0	18	6	4	5	2	5	3	2	5
Venezuela	26	1	22	2	1	1	5	2	5	5	2
USA	25	0	18	6	4	4	3	6	4	3	5
Brazil	4	1	23	1	1	1	6	1	6	6	1
China	5	1	20	6	3	2	5	2	6	2	1
Germany	9	0	22	4	3	4	2	3	2	3	4
Greece	10	1	42	5	4	2	5	5	6	2	4
Japan	28	0	19	6	4	5	6	5	1	1	5
Poland	16	0	22	4	4	4	3	4	4	3	4
Portugal	17	1	19	2	2	2	5	3	5	5	4
Finland	7	1	28	3	1	3	3	4	4	5	5
Taiwan	22	1	18	4	3	4	6	5	6	6	5
Turkey	23	0	20	3	3	4	3	6	4	4	3
Venezuela	26	1	40	5	5	5	2	5	5	4	5
USA	25	0	19	4	5	5	6	3	4	4	4
Brazil	4	0	31	6	6	6	1	6	1	1	1
China	5	1	19	2	1	1	6	1	6	6	6
Germany	9	1	20	3	3	3	5	3	5	5	5
Japan	28	0	18	4	3	5	5	4	6	6	2
Poland	16	1	23	5	6	4	5	5	3	1	3
Portugal	17	1	19	5	5	5	6	5	2	3	4
Finland	7	1	45	5	3	4	3	6	2	1	1
Taiwan	22	1	18	5	4	4	4	4	4	4	4
Turkey	23	1	20	1	2	1	6	5	6	6	6
Venezuela	26	0	37	5	5	4	2	6	2	1	2
Australia	1	1	21	3	4	2	3	1	4	2	2
Brazil	4	0	20	6	6	6	1	6	1	2	6
China	5	1	21	6	6	6	5	6	6	6	6
Germany	9	1	29	2	2	2	5	4	2	2	5
Japan	28	0	18	5	5	6	3	5	2	6	4
Poland	16	0	22	1	1	1	1	1	2	2	5
Portugal	17	1	19	6	2	3	5	6	1	2	3
Singapore	19	0	23	4	4	4	4	4	4	5	5
Finland	7	1	30	5	4	3	5	5	2	3	2
Taiwan	22	1	19	6	4	5	4	3	6	6	6
Turkey	23	1	22	4	3	3	4	4	5	5	4
Venezuela	26	1	20	2	2	2	5	3	6	6	3
Australia	1	1	21	2	5	2	1	1	5	5	5
Brazil	4	0	21	4	4	4	6	4	6	6	5
China	5	1	19	4	3	4	4	4	4	5	6
Germany	9	1	21	4	4	3	4	2	3	4	4
Japan	28	1	20	5	5	6	6	6	3	3	6
Poland	16	0	23	5	5	5	1	6	4	2	4
Portugal	17	1	18	4	3	3	4	5	3	4	4
Singapore	19	1	21	5	5	5	3	5	5	6	6
Finland	7	1	28	2	1	2	5	4	2	5	3
Taiwan	22	0	22	2	3	2	2	3	2	2	3
Turkey	23	0	22	6	6	6	6	6	6	1	6
Venezuela	26	0	22	6	3	3	3	6	2	2	3
Australia	1	0	24	2	3	2	4	3	5	3	2
Brazil	4	0	26	1	1	1	6	6	6	6	2
China	5	1	19	5	5	4	2	5	2	3	5
Germany	9	1	33	1	1	1	6	6	6	1	1
Japan	28	0	18	1	1	4	4	2	6	6	2
Poland	16	0	23	6	6	6	6	6	4	6	3
Portugal	17	1	19	4	2	2	4	3	4	4	2
Singapore	19	1	22	4	4	4	4	4	4	4	4
Finland	7	1	23	2	2	2	5	5	2	2	5
Taiwan	22	1	21	4	4	3	4	3	5	5	5
Turkey	23	1	24	6	6	3	1	6	6	1	3
Brazil	4	0	28	1	1	1	6	1	6	6	1
China	5	1	19	4	4	5	5	5	3	3	5
Germany	9	1	21	3	1	1	6	3	5	6	5
Japan	28	0	19	5	4	6	6	3	4	4	4
Poland	16	0	24	6	6	6	1	6	5	4	6
Portugal	17	1	10	4	1	1	5	4	2	5	2
Finland	7	1	51	2	2	2	5	5	4	2	2
Taiwan	22	0	19	5	5	5	5	5	5	6	6
Turkey	23	1	20	5	5	5	3	6	5	4	4
Brazil	4	0	23	1	1	1	6	3	6	6	1
China	5	0	20	4	2	2	6	5	4	4	2
Japan	28	0	19	5	4	4	5	4	6	6	4
Poland	16	1	22	1	1	1	6	6	6	6	3
Portugal	17	1	20	5	3	3	6	6	1	2	4
Finland	7	1	20	1	1	1	3	4	3	4	6
Switzerland	21	1	NA	3	1	1	6	3	6	6	2
Turkey	23	1	20	6	6	6	1	6	3	3	4
Brazil	4	0	27	6	6	6	4	5	1	2	5
China	5	0	22	5	4	6	5	5	6	5	5
Japan	28	0	18	5	6	5	6	5	4	2	6
Portugal	17	1	19	5	1	2	6	6	3	3	4
Singapore	19	1	18	6	6	6	2	6	1	1	2
Finland	7	1	23	1	1	2	6	2	3	3	5
Switzerland	21	0	32	1	1	1	6	1	2	6	5
Turkey	23	1	22	6	6	6	6	6	6	6	4
Australia	1	1	23	3	5	3	4	2	5	2	2
Brazil	4	0	18	5	1	4	5	6	6	3	1
China	5	1	20	2	2	3	5	4	5	5	5
Japan	28	0	20	6	6	6	1	6	6	6	5
Portugal	17	1	21	5	5	5	5	6	6	6	6
Singapore	19	1	20	3	2	3	3	3	5	5	3
Finland	7	NA	29	2	1	1	6	4	2	2	5
Turkey	23	1	20	4	3	3	4	6	6	6	6
Brazil	4	0	28	3	1	1	5	4	6	6	1
China	5	0	20	2	2	2	5	4	4	6	5
Japan	28	0	22	6	6	6	2	5	5	6	5
Portugal	17	1	20	4	4	4	5	4	2	3	4
Singapore	19	0	23	6	6	6	6	6	1	1	6
Finland	7	0	20	1	1	1	5	2	4	5	4
Turkey	23	1	21	4	4	4	5	6	5	4	3
Australia	1	0	22	4	3	4	5	2	6	4	4
Brazil	4	0	22	1	1	1	6	6	6	6	NA
China	5	1	22	5	5	5	2	5	5	3	2
Japan	28	0	18	6	4	6	6	2	2	6	6
Portugal	17	1	19	5	5	5	5	5	6	6	4
Singapore	19	0	21	4	4	5	5	6	5	5	2
Finland	7	1	24	5	4	4	5	6	2	2	5
Switzerland	21	0	25	6	6	6	1	6	1	1	1
Australia	1	1	19	6	6	6	1	6	1	1	6
China	5	0	20	4	4	5	1	6	4	3	3
Japan	28	0	19	4	4	3	5	6	1	2	3
Portugal	17	1	19	2	2	2	4	2	3	4	2
Singapore	19	1	24	5	2	6	1	6	4	2	4
Finland	7	1	30	2	1	1	6	2	1	1	1
Australia	1	0	25	1	1	2	5	3	4	4	1
China	5	1	20	3	2	3	6	5	3	3	2
Japan	28	0	18	6	4	5	6	6	3	5	4
Portugal	17	1	21	4	3	2	3	6	4	5	5
Singapore	19	1	21	4	3	4	5	4	4	3	4
Finland	7	1	21	2	2	3	1	4	3	5	5
Switzerland	21	1	25	5	1	3	6	4	2	2	3
Australia	1	0	22	2	2	1	6	2	6	6	1
China	5	0	20	5	3	4	4	6	4	3	6
Japan	28	0	18	6	6	6	6	3	5	6	6
Portugal	17	1	19	4	1	3	6	4	6	6	2
Finland	7	1	26	1	1	1	6	5	4	2	6
China	5	1	20	5	3	3	2	5	2	1	5
Japan	28	0	18	5	4	5	5	5	3	6	6
Portugal	17	1	20	4	1	1	5	4	5	6	4
Singapore	19	0	26	6	6	6	4	6	3	1	4
Finland	7	1	23	2	1	2	5	5	4	3	6
China	5	1	20	5	3	4	4	4	4	3	5
Japan	28	0	20	3	5	6	6	4	5	6	5
Portugal	17	1	20	4	3	3	5	6	2	1	4
Singapore	19	0	21	5	4	4	4	5	4	5	5
Finland	7	1	24	1	2	3	5	3	4	2	1
Switzerland	21	0	23	1	1	1	6	1	6	6	2
China	5	1	21	5	4	4	6	5	5	5	2
Japan	28	0	19	5	5	5	6	4	6	6	5
Portugal	17	1	20	6	4	5	6	5	4	2	5
Singapore	19	1	19	5	4	5	6	5	4	6	4
Finland	7	1	39	4	3	3	6	5	2	2	3
China	5	0	20	5	5	6	1	6	4	4	6
Japan	28	0	21	6	6	6	6	4	3	2	2
Portugal	17	1	21	2	2	2	6	5	2	2	2
Singapore	19	1	21	5	5	6	6	6	6	5	6
Finland	7	1	35	4	3	3	6	5	4	1	3
Switzerland	21	1	21	3	3	4	5	5	5	4	4
China	5	0	20	5	2	4	4	4	6	6	5
Japan	28	0	19	5	4	5	4	6	3	4	4
Portugal	17	1	19	2	2	2	6	3	5	2	2
Singapore	19	1	22	5	2	2	4	4	4	4	4
Finland	7	1	23	1	1	1	6	4	2	3	5
Australia	1	1	19	2	1	2	5	3	4	2	1
China	5	0	20	3	2	2	5	5	6	6	6
Japan	28	0	18	1	5	6	6	6	6	5	1
Portugal	17	1	19	2	2	2	6	6	4	6	2
Singapore	19	0	23	5	5	2	2	3	5	2	6
Finland	7	1	23	1	1	1	6	4	5	4	3
Australia	1	1	18	1	1	1	6	2	6	5	1
Japan	28	0	20	5	3	3	5	5	4	5	4
Portugal	17	1	19	4	3	5	5	6	3	4	5
Singapore	19	1	20	5	5	5	6	5	4	6	5
Finland	7	1	24	3	2	2	6	4	4	5	4
Australia	1	0	19	6	6	5	1	5	2	1	4
Japan	28	0	19	6	4	5	5	5	2	5	4
Portugal	17	1	19	2	1	1	6	5	6	3	6
Singapore	19	0	22	5	5	5	6	4	3	2	4
Finland	7	1	38	4	4	3	5	5	6	4	4
Switzerland	21	1	24	1	2	1	4	5	3	3	5
Australia	1	1	18	3	3	5	6	5	6	6	1
Japan	28	0	18	6	4	5	6	5	4	5	5
Portugal	17	1	20	4	3	4	5	4	4	3	2
Singapore	19	1	19	4	5	4	6	4	6	5	5
Finland	7	1	20	5	5	5	6	6	2	2	4
Japan	28	0	21	6	5	6	6	4	2	5	5
Portugal	17	1	19	3	3	6	6	4	3	3	2
Singapore	19	1	20	4	4	5	6	5	5	3	4
Finland	7	NA	28	2	1	2	6	4	2	2	4
Switzerland	21	0	27	1	1	1	6	1	6	6	1
Japan	28	0	18	6	6	6	6	6	3	2	4
Portugal	17	1	19	5	4	2	6	6	1	4	3
Singapore	19	1	19	4	4	5	6	5	4	4	5
Finland	7	1	30	3	1	4	6	6	5	3	2
Japan	28	0	18	5	5	6	6	6	2	6	5
Portugal	17	1	21	1	1	1	6	6	3	5	4
Singapore	19	1	19	4	4	4	5	5	5	4	4
Finland	7	1	23	4	4	4	5	6	2	3	6
Switzerland	21	1	23	3	2	5	4	3	2	4	6
Japan	28	0	19	5	5	6	NA	4	2	6	6
Portugal	17	1	19	6	4	5	6	6	4	3	5
Singapore	19	0	23	5	4	4	5	4	4	4	4
Finland	7	1	24	1	1	1	6	3	5	5	2
Switzerland	21	1	20	3	3	3	4	4	4	4	3
Australia	1	0	18	4	3	5	1	3	1	6	6
Japan	28	1	20	5	4	5	5	6	4	4	4
Portugal	17	1	20	6	6	6	6	6	1	1	5
Singapore	19	0	23	4	4	5	5	5	6	5	6
Finland	7	1	26	2	1	3	2	5	3	5	6
Switzerland	21	1	19	2	2	2	4	4	5	5	3
Japan	28	0	18	5	4	4	2	5	3	5	5
NewZealand	15	0	20	1	1	1	1	5	6	6	4
Portugal	17	1	20	3	3	3	5	5	2	3	4
Finland	7	0	24	1	1	1	6	6	2	4	2
Australia	1	0	21	6	3	4	2	4	2	4	4
Japan	28	1	18	4	4	5	4	3	4	3	3
Portugal	17	1	21	4	1	1	4	4	2	3	1
Singapore	19	1	20	6	6	6	6	6	2	2	6
Finland	7	1	21	2	2	2	5	5	5	6	6
Switzerland	21	1	21	3	2	1	3	4	3	3	4
Japan	28	0	19	4	1	6	6	1	6	6	4
Portugal	17	1	19	3	3	3	5	5	3	2	2
Singapore	19	1	20	5	5	4	5	4	4	3	4
Finland	7	0	24	1	1	3	4	5	2	3	3
Switzerland	21	1	22	3	2	2	3	3	4	2	4
Australia	1	0	21	5	5	6	6	5	5	6	6
Japan	28	0	18	6	6	6	5	5	2	6	6
Portugal	17	0	41	5	5	5	6	6	5	4	3
Singapore	19	1	19	1	1	1	5	5	1	1	1
Finland	7	1	26	4	2	2	6	5	4	2	2
Japan	28	0	19	1	6	6	6	6	6	6	1
Portugal	17	1	19	3	1	1	6	6	3	3	5
Singapore	19	1	19	6	4	6	5	5	6	4	5
Finland	7	1	23	4	3	3	4	5	3	3	3
Switzerland	21	1	22	2	1	1	6	4	5	3	3
Australia	1	1	24	5	2	5	5	2	2	5	4
Japan	28	0	18	6	6	6	6	6	6	1	1
Portugal	17	1	20	6	4	3	6	6	5	4	4
[truncated: 1,130 more rows]
