# Supplementary material for: Measurement invariance of the moral vitalism scale across 28 cultural groups
Source: PLoS One. 2020 Jun 9;15(6):e0233989. doi: 10.1371/journal.pone.0233989 (PMC7282638; doi:10.1371/journal.pone.0233989)
Supplement: S1 File — (ZIP) [file pone.0233989.s001.zip › R_code.R]

#loadings libraries
library("lavaan")
library("DiagrammeR")
# devtools::install_github("maksimrudnev/LittleHelpers") #
library("LittleHelpers")
# devtools::install_github("maksimrudnev/MIE.package") 
library("MIE")
# Reading the data
mv.data<-read.csv("MoralVitalism.csv")

# B1. There are underlying forces of good and evil in this world: 1 disagree, 6 agree
# B2. Either the forces of good or the forces of evil are responsible for most of the events in the world today
# B3. The forces of good and evil often motivate human behavior
#-B4. good an evil are man made inventions
# B5. People need to be aware of the good and evil that are in this world today
#-B6. Things that happen sometimes have bad or good consequences but there is nothing purely good or purely evil
#-B7. There is no real good or real evil in this world everything is a matter of perspective
# B8. Good and evil are aspects of the natural world


# Table 1 #####

t1 <- t(sapply(c("B1", "B2", "B3", "B5", "B8"), function(x) {
  data.frame(
    Label=list(B1 = "existence", B2 = "responsible", B3 = "motivates", B5 = "awareness", B8 = "natural")[[x]], 
    Mean=round(mean(mv.data[[x]], na.rm=T), 2), 
    SD=round(sd(mv.data[[x]], na.rm=T),2),
    Perc.missing=round(sum(is.na(mv.data[[x]]))/length(mv.data[[x]])*100, 2),
    stringsAsFactors = F
  )
}))
df_to_viewer(t1)


# Others ####

# Overall sample
sum(table(mv.data$Nation, useNA = "always"))
# Mean age
c(mean(mv.data$Age, na.rm=T), sd(mv.data$Age, na.rm=T))
# Overall gender
table(mv.data$Gender, useNA = "always")/sum(table(mv.data$Gender, useNA = "always"))


# Preliminary analyses #####

# Pooled one-factor model with 8 items
pooled.1 <- cfa(
  "MV =~ B1+ B2 + B3 + B5 + B8 +  start(-1)*B4 + start(-1)*B6 + start(-1)*B7",
  missing = 'ml', 
  data = mv.data[rowSums(is.na(mv.data[,c("B1", "B2", "B3", "B4",  "B5", "B6", "B7", "B8")]))!=8,  ]
)

summary(pooled.1, fit.measures=T)

# Pooled two-factor model with 8 items
pooled.2 <- cfa(
  "MV =~ B1+ B2 + B3 + B5 + B8; 
   MVrev =~ B4 + B6 + B7;",
  missing = 'ml', 
  data = mv.data[rowSums(is.na(mv.data[,c("B1", "B2", "B3", "B4",  "B5", "B6", "B7", "B8")]))!=8,  ]
)

summary(pooled.2, fit.measures=T)

# Pooled two-factor model with 8 items with residual covariance
pooled.2.res.cov <- cfa(
  "MV =~ B1+ B2 + B3 + B5 + B8; 
   MVrev =~ B4 + B6 + B7;
   B6 ~~ B7
          ",
  missing = 'ml', 
  data = mv.data[rowSums(is.na(mv.data[,c("B1", "B2", "B3", "B4",  "B5", "B6", "B7", "B8")]))!=8,  ]
)

# Pooled two-factor model with 5 items 
pooled.2f <- cfa(
  "MV =~ B2 + B3; 
   MV2 =~ B1 + B8 + B5;
              ",
  missing = 'ml', 
  data = mv.data[rowSums(is.na(mv.data[,c("B1", "B2", "B3", "B5", "B8")]))!=5,  ]
)
summary(pooled.2f, fit.measures=T)

# Pooled single-factor model with 5 items 
pooled.1f <- cfa(
  "MV =~ B2 + B3+ B1 + B8 + B5;
              ",
  missing = 'ml', 
  data = mv.data[rowSums(is.na(mv.data[,c("B1", "B2", "B3", "B5", "B8")]))!=5,  ]
)
summary(pooled.1f, fit.measures=T, estimates=F)


lav_compare(pooled.1, pooled.2, pooled.2f, pooled.1f)


# MGCFA with 5 items and one factor
conf.1f <- cfa("MV =~ B1 + B2 + B3 + B5 + B8; 
              ",
               missing = 'ml', 
               data = mv.data[rowSums(is.na(mv.data[,c("B1", "B2", "B3","B5",  "B8")]))!=5,  ], 
               group = "Nation"
)


mgcfa_diagnose(conf.1f)
modindices(conf.1f, sort=T)

# MGCFA with 5 items and one factor and one residual covariance
conf.1f.1cov <- cfa("MV =~ B1 + B2 + B3 + B5 + B8; 
              B5 ~~ B8; 
              ",
                   missing = 'ml', 
                   data = mv.data[rowSums(is.na(mv.data[,c("B1", "B2", "B3","B5",  "B8")]))!=5,  ], 
                   group = "Nation"
)

mgcfa_diagnose(conf.1f.1cov)

# MGCFA with 5 items and one factor and two residual covariances
conf.1f.2covs <- cfa("MV =~ B1 + B2 + B3 + B5 + B8; 
              B1 ~~ B8;  B5 ~~ B8;",
                   missing = 'ml', 
                   data = mv.data[rowSums(is.na(mv.data[,c("B1", "B2", "B3","B5",  "B8")]))!=5,  ], 
                   group = "Nation"
)
mgcfa_diagnose(conf.1f.2covs)

# MGCFA with 5 items and two factors
conf.2f <- cfa("MV =~ B2 + B3; 
              MV2 =~ B1 + B8 + B5;",
                     missing = 'ml', 
                     data = mv.data[rowSums(is.na(mv.data[,c("B1", "B2", "B3","B5",  "B8")]))!=5,  ], 
                     group = "Nation"
)
mgcfa_diagnose(conf.2f)

cm<-lav_compare(conf.1f, conf.1f.1cov, conf.1f.2covs, conf.2f)
df_to_viewer(merge(cm[[2]], cm$LRT[,c("Chisq", "Df")], by="row.names"), digits=3, rownames = F, title = "Configural MGCFA models")


# Country-specific fit ####

fit.list <- lapply(unique(mv.data[, "Nation"]), function(gr) {
  print(gr)
  lavaan::cfa("MV =~ B1 + B2 + B3 + B5 + B8; 
              B1 ~~ B8;  B5 ~~ B8;", data = mv.data[mv.data[, "Nation"]==gr, ])
})

names(fit.list)<- unique(mv.data[, "Nation"])

tb.countrywise <- lapply(fit.list, function(x) data.frame(
  converged = x@optim$converged, 
  CFI=ifelse (x@optim$converged, round(fitMeasures(x)[c("cfi")], 3),  NA),
  Chi_sq=ifelse (x@optim$converged, round(fitMeasures(x)[c("chisq")], 2),NA),
  DF=ifelse (x@optim$converged, fitMeasures(x)[c("df")],NA),
  P_value=ifelse (x@optim$converged, round(fitMeasures(x)[c("pvalue")], 3),NA),
  stringsAsFactors = F))
tb.countrywise1 <- Reduce("rbind", tb.countrywise)
rownames(tb.countrywise1) <- names(tb.countrywise)
tb.countrywise1


# Exact Measurement Invariance Tests #####

full = measurementInvariance("MV =~ B2 + B1 + B3 + B5 + B8; 
              B1 ~~ B8;  B5 ~~ B8;", 
                              missing = 'fiml', 
                              data = mv.data[rowSums(is.na(mv.data[,c("B1", "B2", "B3", "B5", "B8")]))!=5,  ], 
                              group = "Nation")


partial1 = globalMI("MV =~ B2 + B1 + B3 + B5 + B8; 
              B1 ~~ B8;  B5 ~~ B8;", missing = 'fiml', 
                                 data =mv.data[rowSums(is.na(mv.data[,c("B1", "B2", "B3", "B5", "B8")]))!=5,  ], 
                                 group = "Nation", group.partial=c("MV=~B5", "MV=~B1", "B1 ~1", "B5 ~ 1"))


partial2 = globalMI("MV =~ B2 + B1 + B3 + B5 + B8; 
              B1 ~~ B8;  B5 ~~ B8;", missing = 'fiml', 
                                 data =mv.data[rowSums(is.na(mv.data[,c("B1", "B2", "B3", "B5", "B8")]))!=5,  ], 
                                 group = "Nation",
                                 group.partial=c("MV=~B8", "MV=~B5", "MV=~B1", "B1 ~1", "B5 ~ 1", "B8 ~ 1"))


cm <- rbind(merge(full[[2]][1:3,-c(3,4)], full[[1]][1:3,c("Chisq", "Df")], by="row.names"),
      merge(partial1[[2]][2:3,-c(3,4)], partial1[[1]][2:3,c("Chisq", "Df")], by="row.names"),
      merge(partial2[[2]][2:3,-c(3,4)], partial2[[1]][2:3,c("Chisq", "Df")], by="row.names") 
)

#..Table 3 ####
df_to_viewer(cm, rownames=F)


# Save data to Mplus ######

mplus.data <- mv.data[,c("nationnumeric", "B1", "B2", "B3", "B5", "B8")]
for(v in c("B1", "B2", "B3", "B5", "B8")) mplus.data[,v]<-as.numeric(scale(mplus.data[,v]))
rm(v)
str(mplus.data)
MplusAutomation::prepareMplusData(mplus.data, "Mplus/fileforMplus.tab")

# country codes
country.codes = t(sapply(unique(mv.data$nationnumeric),
                         function(z)  { a = table(mv.data$Nation[mv.data$nationnumeric==z], useNA="always")
                         c(z, paste0(names(a)[a!=0]))}))
# df_to_viewer(country.codes, rownames = F)


# >>> See Mplus outputs in MplusOuput.zip

# Read Mplus ######

library(MplusAutomation)
mm<-readModels("Mplus")

mm.t<-sapply(mm, function(x) x$summaries[c("PostPred_PValue", 
                                           "ObsRepChiSqDiff_95CI_LB", 
                                           "ObsRepChiSqDiff_95CI_UB",
                                           "BIC", "Observations", "Parameters", "pD")])

mm.t<-as.data.frame(t(mm.t), stringsAsFactors = F)

#..Table 4 #####
df_to_viewer(mm.t)#, kable = T, font_size = 12, bootstrap_options = "condensed")

# Diagnose convergence and autocorrelations
for (i in paste0("Mplus/", list.files("Mplus", pattern = ".out"))) getPSR(i, plot=T)
for(i in mm)  mplus.traceplot(i, rows=2, cols=3, parameters_only = F)
convergencePlotsMplus(mm$configural.out, pdffile = "configural.pdf")
convergencePlotsMplus(mm$partial_scalar2.out, pdffile = "partial_scalar2.pdf")
  
  
# Correlation of latent means from exact scalar and partial aproximate scalar ####

# Extract latent means from the exact full scalar model
mv.data <- mv.data[order(mv.data$nationnumeric),]
scalar.exact <- cfa("M1 =~ B2+ B1 + B3 + B5 + B8; B1 ~~ B5; B5 ~~ B8", missing = 'fiml', 
                    data = mv.data[rowSums(is.na(mv.data[,c("B1", "B2", "B3", "B5", "B8")]))!=5,  ], 
                    group = "Nation", group.equal = c("loadings", "intercepts") )
fitmeasures(scalar.exact)[c("cfi", "tli", "rmsea")]

means.exact.scalar <- sapply(lavInspect(scalar.exact, "est", list.by.group = T), function(x) x$alpha)
means.exact.scalar<- data.frame(country = names(means.exact.scalar), est=means.exact.scalar, stringsAsFactors = F)


# Extract means from partial approximate scalar 
all.approx.means <- data.frame(sapply(mm, function(x) x$parameters$unstandardized[x$parameters$unstandardized$paramHeader=="Means","est"]), 
                               LatentClass=mm$partial_scalar2.out$parameters$unstandardized[mm$partial_scalar2.out$parameters$unstandardized$paramHeader=="Means","LatentClass"])
all.approx.means <- merge(all.approx.means, as.data.frame(country.codes), by.x ="LatentClass", by.y="V1")

mns2 <- merge(all.approx.means, means.exact.scalar, by.x="V2", by.y = "country")

# Correlate latenet means from exact scalar and partial approximate models
cor(mns2[, -c(1:2)], method="pearson")

library(ggplot2)
ggplot(mns2, aes(partial_scalar2.out, est, label = V2))+geom_point()+geom_text_repel()


#...Table 2 #####

means.approximate <- mm$partial_scalar2.out$parameters$unstandardized[mm$partial_scalar2.out$parameters$unstandardized$paramHeader=="Means",c( "est", "posterior_sd", "LatentClass") ]
means.approximate <- merge(means.approximate, as.data.frame(country.codes), by.x ="LatentClass", by.y="V1")

T1 <- data.frame(
 Perc.female = tapply(mv.data$Gender==1, mv.data$nationnumeric, function(x) sum(x, na.rm=T)/sum(!is.na(x)))*100,
 Mean.age = tapply(mv.data$Age, mv.data$nationnumeric, mean, na.rm=T),
 Sample.size = tapply(rowSums(is.na(mv.data[,c("B1", "B2", "B3", "B5")]))!=5, mv.data$nationnumeric, sum), 
 Country = tapply(as.character(mv.data$Nation), mv.data$nationnumeric, unique)
 )

T1 <- merge(T1, means.approximate[, c("est", "posterior_sd", "V2" )], by.x = "Country", by.y = "V2", all.x = T)


df_to_viewer(T1[order(T1$est, decreasing=T),], digits=2, rownames = F)

# correlation between  latent means and posterior sd
cor(T1$est, T1$posterior_sd)

# Sample composition heterogeneity

summary(aov(Age ~ Nation, mv.data[mv.data$Nation!="Spain",] ))
chisq.test(table(mv.data$Nation, mv.data$Gender))
